# Supplementary material for: Overexpression of the microtubule-binding protein CLIP-170 induces a +TIP network superstructure consistent with a biomolecular condensate
Source: PLoS One. 2021 Dec 10;16(12):e0260401. doi: 10.1371/journal.pone.0260401 (PMC8664194; doi:10.1371/journal.pone.0260401)
Supplement: S6 File — This.zip file contains the minimal data sets used to reach the numerical conclusions drawn in Fig 6 and S6 Fig in S5 File. (ZIP) [file pone.0260401.s006.zip]

Archive with 74 entries (72 files):
- S6 File/
- __MACOSX/._S6 File
- S6 File/.DS_Store
- __MACOSX/S6 File/._.DS_Store
- S6 File/supportingData_dropletSize_Log.csv
- __MACOSX/S6 File/._supportingData_dropletSize_Log.csv
- S6 File/Read me.txt
- __MACOSX/S6 File/._Read me.txt
- S6 File/supportingData_FRAP/
- __MACOSX/S6 File/._supportingData_FRAP
- S6 File/supportingData_dropletSize.csv
- __MACOSX/S6 File/._supportingData_dropletSize.csv
- S6 File/supportingData_FRAP/.DS_Store
- __MACOSX/S6 File/supportingData_FRAP/._.DS_Store
- S6 File/supportingData_FRAP/256_2fs_01013.csv
- __MACOSX/S6 File/supportingData_FRAP/._256_2fs_01013.csv
- S6 File/supportingData_FRAP/256_2fs_01007.csv
- __MACOSX/S6 File/supportingData_FRAP/._256_2fs_01007.csv
- S6 File/supportingData_FRAP/256_2fs_01006.csv
- __MACOSX/S6 File/supportingData_FRAP/._256_2fs_01006.csv
- S6 File/supportingData_FRAP/256_2fs_01004.csv
- __MACOSX/S6 File/supportingData_FRAP/._256_2fs_01004.csv
- S6 File/supportingData_FRAP/256_2fs_01038.csv
- __MACOSX/S6 File/supportingData_FRAP/._256_2fs_01038.csv
- S6 File/supportingData_FRAP/256_2fs_01039.csv
- __MACOSX/S6 File/supportingData_FRAP/._256_2fs_01039.csv
- S6 File/supportingData_FRAP/256_2fs_01011.csv
- __MACOSX/S6 File/supportingData_FRAP/._256_2fs_01011.csv
- S6 File/supportingData_FRAP/256_2fs_01005.csv
- __MACOSX/S6 File/supportingData_FRAP/._256_2fs_01005.csv
- S6 File/supportingData_FRAP/256_2fs_01029.csv
- __MACOSX/S6 File/supportingData_FRAP/._256_2fs_01029.csv
- S6 File/supportingData_FRAP/256_2fs_01015.csv
- __MACOSX/S6 File/supportingData_FRAP/._256_2fs_01015.csv
- S6 File/supportingData_FRAP/256_2fs_01014.csv
- __MACOSX/S6 File/supportingData_FRAP/._256_2fs_01014.csv
- S6 File/supportingData_FRAP/256_2fs_01028.csv
- __MACOSX/S6 File/supportingData_FRAP/._256_2fs_01028.csv
- S6 File/supportingData_FRAP/256_2fs_01002.csv
- __MACOSX/S6 File/supportingData_FRAP/._256_2fs_01002.csv
- S6 File/supportingData_FRAP/256_2fs_01027.csv
- __MACOSX/S6 File/supportingData_FRAP/._256_2fs_01027.csv
- S6 File/supportingData_FRAP/256_2fs_01033.csv
- __MACOSX/S6 File/supportingData_FRAP/._256_2fs_01033.csv
- S6 File/supportingData_FRAP/256_2fs_01025.csv
- __MACOSX/S6 File/supportingData_FRAP/._256_2fs_01025.csv
- S6 File/supportingData_FRAP/256_2fs_01031.csv
- __MACOSX/S6 File/supportingData_FRAP/._256_2fs_01031.csv
- S6 File/supportingData_FRAP/256_2fs_01019.csv
- __MACOSX/S6 File/supportingData_FRAP/._256_2fs_01019.csv
- S6 File/supportingData_FRAP/256_2fs_01018.csv
- __MACOSX/S6 File/supportingData_FRAP/._256_2fs_01018.csv
- S6 File/supportingData_FRAP/256_2fs_01030.csv
- __MACOSX/S6 File/supportingData_FRAP/._256_2fs_01030.csv
- S6 File/supportingData_FRAP/256_2fs_01024.csv
- __MACOSX/S6 File/supportingData_FRAP/._256_2fs_01024.csv
- S6 File/supportingData_FRAP/256_2fs_01008.csv
- __MACOSX/S6 File/supportingData_FRAP/._256_2fs_01008.csv
- S6 File/supportingData_FRAP/256_2fs_01020.csv
- __MACOSX/S6 File/supportingData_FRAP/._256_2fs_01020.csv
- S6 File/supportingData_FRAP/256_2fs_01034.csv
- __MACOSX/S6 File/supportingData_FRAP/._256_2fs_01034.csv
- S6 File/supportingData_FRAP/256_2fs_01035.csv
- __MACOSX/S6 File/supportingData_FRAP/._256_2fs_01035.csv
- S6 File/supportingData_FRAP/256_2fs_01021.csv
- __MACOSX/S6 File/supportingData_FRAP/._256_2fs_01021.csv
- S6 File/supportingData_FRAP/256_2fs_01009.csv
- __MACOSX/S6 File/supportingData_FRAP/._256_2fs_01009.csv
- S6 File/supportingData_FRAP/256_2fs_01023.csv
- __MACOSX/S6 File/supportingData_FRAP/._256_2fs_01023.csv
- S6 File/supportingData_FRAP/256_2fs_01022.csv
- __MACOSX/S6 File/supportingData_FRAP/._256_2fs_01022.csv
- S6 File/supportingData_FRAP/256_2fs_01036.csv
- __MACOSX/S6 File/supportingData_FRAP/._256_2fs_01036.csv
