# Supplementary material for: Overexpression of the microtubule-binding protein CLIP-170 induces a +TIP network superstructure consistent with a biomolecular condensate
Source: PLoS One. 2021 Dec 10;16(12):e0260401. doi: 10.1371/journal.pone.0260401 (PMC8664194; doi:10.1371/journal.pone.0260401)
Supplement: S6 File — This.zip file contains the minimal data sets used to reach the numerical conclusions drawn in Fig 6 and S6 Fig in S5 File. (ZIP) [file pone.0260401.s006.zip › S6 File/supportingData_dropletSize_Log.csv]

-1.105636904
-0.94160854
-0.877070019
-0.877070019
-0.877070019
-0.837017551
-0.78745786
-0.757152511
-0.74865989
-0.713349888
-0.68319685
-0.677273831
-0.64055473
-0.636766847
-0.623621118
-0.623621118
-0.581605806
-0.543004522
-0.529329095
-0.512493681
-0.489390343
-0.489390343
-0.470003629
-0.440056553
-0.410980289
-0.410980289
-0.390084006
-0.387134151
-0.358104537
-0.358104537
-0.356674944
-0.356674944
-0.30788478
-0.299754654
-0.25489225
-0.244622583
-0.224394333
-0.200892942
-0.167235919
-0.142716302
-0.123298216
-0.123298216
-0.099820335
-0.094310679
-0.089924708
-0.084469157
-0.065071997
-0.051293294
-0.050241216
-0.034591445
-0.031490667
0.009950331
0.014888612
0.027615167
0.039220713
0.045928932
0.056380333
0.063913326
0.063913326
0.073250462
0.07881118
0.086177696
0.086177696
0.099845335
0.139761942
0.141499562
0.153579088
0.178146185
0.195566784
0.198850859
0.199670195
0.203756838
0.223143551
0.232697764
0.233489843
0.253090628
0.254642218
0.262364264
0.273836666
0.282166892
0.288931292
0.296394013
0.300104592
0.303063174
0.328584064
0.330022913
0.33432708
0.344298673
0.351360849
0.361164849
0.36672428
0.36672428
0.392717535
0.392717535
0.40279488
0.40279488
0.406131553
0.414755155
0.4167347
0.420025259
0.420682074
0.425267735
0.429832465
0.452984624
0.465619031
0.465619031
0.481808675
0.486123011
0.495305812
0.497132297
0.507419831
0.509825123
0.510425544
0.510425544
0.517006483
0.52532007
0.534737444
0.542324291
0.550430878
0.569848964
0.589451944
0.590006422
0.593879179
0.595534352
0.599934799
0.603222473
0.610308902
0.622724716
0.626473047
0.633927821
0.633927821
0.649717623
0.6590732
0.661656513
0.661656513
0.681580544
0.693647056
0.694646057
0.69664107
0.702106922
0.713439884
0.726098281
0.727065399
0.72947911
0.732848547
0.735727628
0.738598443
0.739076112
0.746213901
0.75612198
0.762673243
0.766862218
0.773343723
0.775648402
0.781615829
0.791180921
0.791180921
0.792992516
0.794800834
0.794800834
0.797957545
0.801104322
0.801104322
0.830732844
0.853563902
0.85526603
0.856540727
0.867100488
0.869618324
0.894862784
0.909064687
0.916690652
0.923861997
0.935701125
0.946625932
0.969262617
0.998055034
1.00099946
1.004667842
1.0130544
1.017402233
1.03425153
1.048721519
1.0595249
1.06884013
1.071926023
1.072952542
1.078069387
1.09594206
1.10459436
1.106580458
1.10757203
1.11317244
1.119721252
1.128171091
1.13365763
1.158452289
1.159393761
1.159707388
1.166582415
1.197250259
1.199964783
1.208363153
1.223187023
1.224069506
1.226125609
1.234598998
1.237214138
1.238374231
1.257892646
1.259312899
1.270602887
1.277873612
1.28204434
1.284815192
1.291159166
1.297463147
1.302097202
1.317480045
1.335001067
1.344951398
1.354029401
1.355061659
1.355319557
1.359950386
1.379773144
1.38704408
1.400690241
1.406587064
1.406587064
1.412205743
1.418519508
1.420695788
1.440072067
1.441019261
1.453251829
1.458149798
1.460009399
1.472930668
1.483194186
1.515127233
1.529311868
1.531692564
1.540516467
1.545645779
1.549475571
1.567365136
1.577534363
1.593105258
1.597770108
1.602211867
1.609437912
1.613429934
1.635300572
1.666007264
1.666196246
1.671661256
1.686028515
1.723480628
1.728819669
1.734836322
1.75751303
1.774104534
1.780024213
1.782045777
1.789423409
1.813520961
1.814336023
1.818563672
1.841977185
1.873953707
1.879770347
1.892057191
1.91087495
1.913091754
1.928327912
1.932245787
1.937733958
1.938021976
1.944766638
1.949048078
1.95967216
1.961783498
1.999721699
2.008884948
2.062676795
2.07153537
2.074303364
2.087037618
2.098753853
2.103158068
2.119383149
2.153040456
2.167108953
2.265921109
2.273156282
2.290917288
2.323955119
2.326887386
2.33901345
2.343151055
2.346027651
2.361042663
2.370337195
2.446598853
2.447896824
2.471652534
2.492461374
2.542389085
2.562870275
2.608819011
2.610584366
2.613299865
2.642195258
2.795389302
2.826780936
3.165559433
3.223067029
3.227637331
