# Supplementary material for: Overexpression of the microtubule-binding protein CLIP-170 induces a +TIP network superstructure consistent with a biomolecular condensate
Source: PLoS One. 2021 Dec 10;16(12):e0260401. doi: 10.1371/journal.pone.0260401 (PMC8664194; doi:10.1371/journal.pone.0260401)
Supplement: S6 File — This.zip file contains the minimal data sets used to reach the numerical conclusions drawn in Fig 6 and S6 Fig in S5 File. (ZIP) [file pone.0260401.s006.zip › S6 File/Read me.txt]

The "supportingData_dropletSize.csv" file contains the numbers used to plot the histogram of condensate sizes in S6(A) Fig.

The "supportingData_dropletSize_Log.csv" file contains the log (specifically, the natural log) of the each number converted from "supportingData_dropletSize.csv". These data were used to plot the histogram of condensate sizes in S6(B) Fig.

The "supportingData_FRAP" folder contains 30 .csv files used to draw the conclusions about CLIP-170 patch dynamics in Fig 6. One .csv file includes the frame, time, and intensity information from one individual FRAP experiment. Frames 1-9 represent data before bleaching, and frames 10-91 represent data after bleaching. The “drop” column contains the intensity of the BL region; the “bg” column contains the intensity of the BG region; and the “other(cell)” column contains the intensity of the REF region. The “Live imaging and Fluorescence Recovery After Photobleaching (FRAP)” session in the Materials and Methods provides the definitions of BL, BG, and REF regions and the detailed information about how these data was used.
