# Supplementary material for: Overexpression of the microtubule-binding protein CLIP-170 induces a +TIP network superstructure consistent with a biomolecular condensate
Source: PLoS One. 2021 Dec 10;16(12):e0260401. doi: 10.1371/journal.pone.0260401 (PMC8664194; doi:10.1371/journal.pone.0260401)
Supplement: S6 File — This.zip file contains the minimal data sets used to reach the numerical conclusions drawn in Fig 6 and S6 Fig in S5 File. (ZIP) [file pone.0260401.s006.zip › S6 File/supportingData_dropletSize.csv]

0.331
0.39
0.416
0.416
0.416
0.433
0.455
0.469
0.473
0.49
0.505
0.508
0.527
0.529
0.536
0.536
0.559
0.581
0.589
0.599
0.613
0.613
0.625
0.644
0.663
0.663
0.677
0.679
0.699
0.699
0.7
0.7
0.735
0.741
0.775
0.783
0.799
0.818
0.846
0.867
0.884
0.884
0.905
0.91
0.914
0.919
0.937
0.95
0.951
0.966
0.969
1.01
1.015
1.028
1.04
1.047
1.058
1.066
1.066
1.076
1.082
1.09
1.09
1.105
1.15
1.152
1.166
1.195
1.216
1.22
1.221
1.226
1.25
1.262
1.263
1.288
1.29
1.3
1.315
1.326
1.335
1.345
1.35
1.354
1.389
1.391
1.397
1.411
1.421
1.435
1.443
1.443
1.481
1.481
1.496
1.496
1.501
1.514
1.517
1.522
1.523
1.53
1.537
1.573
1.593
1.593
1.619
1.626
1.641
1.644
1.661
1.665
1.666
1.666
1.677
1.691
1.707
1.72
1.734
1.768
1.803
1.804
1.811
1.814
1.822
1.828
1.841
1.864
1.871
1.885
1.885
1.915
1.933
1.938
1.938
1.977
2.001
2.003
2.007
2.018
2.041
2.067
2.069
2.074
2.081
2.087
2.093
2.094
2.109
2.13
2.144
2.153
2.167
2.172
2.185
2.206
2.206
2.21
2.214
2.214
2.221
2.228
2.228
2.295
2.348
2.352
2.355
2.38
2.386
2.447
2.482
2.501
2.519
2.549
2.577
2.636
2.713
2.721
2.731
2.754
2.766
2.813
2.854
2.885
2.912
2.921
2.924
2.939
2.992
3.018
3.024
3.027
3.044
3.064
3.09
3.107
3.185
3.188
3.189
3.211
3.311
3.32
3.348
3.398
3.401
3.408
3.437
3.446
3.45
3.518
3.523
3.563
3.589
3.604
3.614
3.637
3.66
3.677
3.734
3.8
3.838
3.873
3.877
3.878
3.896
3.974
4.003
4.058
4.082
4.082
4.105
4.131
4.14
4.221
4.225
4.277
4.298
4.306
4.362
4.407
4.55
4.615
4.626
4.667
4.691
4.709
4.794
4.843
4.919
4.942
4.964
5
5.02
5.131
5.291
5.292
5.321
5.398
5.604
5.634
5.668
5.798
5.895
5.93
5.942
5.986
6.132
6.137
6.163
6.309
6.514
6.552
6.633
6.759
6.774
6.878
6.905
6.943
6.945
6.992
7.022
7.097
7.112
7.387
7.455
7.867
7.937
7.959
8.061
8.156
8.192
8.326
8.611
8.733
9.64
9.71
9.884
10.216
10.246
10.371
10.414
10.444
10.602
10.701
11.549
11.564
11.842
12.091
12.71
12.973
13.583
13.607
13.644
14.044
16.369
16.891
23.702
25.105
25.22
