# Supplementary material for: Overexpression of the microtubule-binding protein CLIP-170 induces a +TIP network superstructure consistent with a biomolecular condensate
Source: PLoS One. 2021 Dec 10;16(12):e0260401. doi: 10.1371/journal.pone.0260401 (PMC8664194; doi:10.1371/journal.pone.0260401)
Supplement: S6 File — This.zip file contains the minimal data sets used to reach the numerical conclusions drawn in Fig 6 and S6 Fig in S5 File. (ZIP) [file pone.0260401.s006.zip › S6 File/supportingData_FRAP/256_2fs_01013.csv]

frame	time	drop	bg	other(cell)
1	0.5	935.556	59.667	69.331
2	0.99	890.889	59.333	70.489
3	1.49	874.889	56.667	70.537
4	1.99	881.667	55.333	70.198
5	2.48	881.111	55.556	69.08
6	2.98	823.333	58.333	70.987
7	3.48	807.222	55.222	70.173
8	3.97	740.222	56.222	69.682
9	4.47	855.222	58	70.18
10	4.97	201.222	55.111	68.709
11	5.46	268.222	56.556	67.916
12	5.96	334.667	64.111	69.161
13	6.46	295	57.778	69.802
14	6.95	362.444	55.667	68.881
15	7.45	342.667	56.778	70.798
16	7.95	330.667	56.222	68.137
17	8.44	296.667	58	69.498
18	8.94	348.556	57.444	69.671
19	9.44	403.667	55.889	69.091
20	9.93	369.778	57.556	68.859
21	10.43	354.333	56.889	68.697
22	10.93	345.667	54.778	70.733
23	11.42	370.333	56.444	68.604
24	11.92	321.556	57.444	68.681
25	12.42	420.111	58.667	69.395
26	12.91	518.222	58.667	68.491
27	13.41	437.556	58.778	68.883
28	13.91	370.667	55.556	68.861
29	14.4	473.667	57.889	67.721
30	14.9	321	67.778	68.708
31	15.4	382.667	57.333	69.515
32	15.89	477.778	54.889	68.107
33	16.39	510.778	55.333	69.233
34	16.89	450.222	58.111	69.706
35	17.38	448.222	56.889	67.377
36	17.88	481	56.111	67.099
37	18.38	389.111	56.556	68.561
38	18.87	583.111	56.667	69.313
39	19.37	484.444	57.444	67.583
40	19.87	472.556	55.444	68.376
41	20.36	427	56.444	67.445
42	20.86	541.222	62.778	67.92
43	21.36	490.778	58	69.167
44	21.85	484.889	57.333	68.706
45	22.35	447.111	55.889	67.763
46	22.85	454.889	56	68.789
47	23.34	517.333	57.556	68.482
48	23.84	425.667	56.778	68.971
49	24.34	355.222	64.778	68.679
50	24.83	442	57.444	68.085
51	25.33	439.889	58	67.619
52	25.83	358.444	59.444	66.848
53	26.32	451.889	57.556	69.787
54	26.82	473.222	58.222	70.371
55	27.32	424.889	60.333	68.848
56	27.81	435.778	57.111	67.528
57	28.31	450.444	58.778	67.828
58	28.81	444.556	55	68.267
59	29.3	508.333	55.778	67.933
60	29.8	458.222	57.333	68.845
61	30.3	457.667	55.778	68.097
62	30.79	363.778	56.556	68.988
63	31.29	551.111	57.556	68.456
64	31.79	478.667	61.667	69.762
65	32.28	533.667	59.889	67.391
66	32.78	550.111	57.444	68.354
67	33.28	452.556	69.111	69.358
68	33.77	466.778	57.222	69.424
69	34.27	544.333	57	68.078
70	34.77	544.778	59.889	69.111
71	35.26	582.556	54.889	68.863
72	35.76	525.556	58.111	68.415
73	36.26	392.444	56.778	68.83
74	36.75	482.778	58.333	68.892
75	37.25	527.889	55.444	67.952
76	37.75	578.333	56	67.822
77	38.24	489.444	57.667	69.436
78	38.74	617.333	57.333	68.045
79	39.24	510.667	57.556	67.863
80	39.73	523.222	55.778	67.353
81	40.23	551.667	55.222	68.066
82	40.73	598	55.889	67.554
83	41.22	477.222	56.222	66.246
84	41.72	534.667	56	67.662
85	42.22	470.556	55.444	66.458
86	42.71	572.667	55.111	67.896
87	43.21	494.111	56.667	68.045
88	43.71	438	56.556	67.722
89	44.2	583	60.111	66.714
90	44.7	499	54.778	67.76
91	45.2	537.222	58.667	66.584
