# Supplementary material for: Overexpression of the microtubule-binding protein CLIP-170 induces a +TIP network superstructure consistent with a biomolecular condensate
Source: PLoS One. 2021 Dec 10;16(12):e0260401. doi: 10.1371/journal.pone.0260401 (PMC8664194; doi:10.1371/journal.pone.0260401)
Supplement: S6 File — This.zip file contains the minimal data sets used to reach the numerical conclusions drawn in Fig 6 and S6 Fig in S5 File. (ZIP) [file pone.0260401.s006.zip › S6 File/supportingData_FRAP/256_2fs_01007.csv]

frame	time	drop	bg	other(cell))
1	0.5	1302	58.667	80.67
2	0.99	1228.111	57.333	79.078
3	1.49	1349.556	60.111	77.523
4	1.99	1178.778	59.556	77.944
5	2.48	1230.333	56.778	78.097
6	2.98	1277	55.778	79.006
7	3.48	1125.778	57.333	78.498
8	3.97	1252.889	62	77.929
9	4.47	1149.667	55.778	78.397
10	4.97	160.667	58.222	77.688
11	5.46	186.222	58.111	78.358
12	5.96	278.778	58	77.642
13	6.46	293	57.556	78.636
14	6.95	322.556	57.444	78.99
15	7.45	377.889	58.111	76.122
16	7.95	421.667	56.333	78.005
17	8.44	370.222	57	74.524
18	8.94	461.333	61.556	78.055
19	9.44	417.667	56.444	77.231
20	9.93	464.889	55.556	76.249
21	10.43	468.889	56.889	76.299
22	10.93	662.556	58.556	77.28
23	11.42	680.667	56.222	76.536
24	11.92	570	56.222	77.071
25	12.42	686.778	56.778	76.213
26	12.91	527.556	55.889	77.347
27	13.41	645.667	56.667	76.677
28	13.91	657.556	56.778	76.935
29	14.4	791.444	57.444	75.47
30	14.9	650.222	58.667	76.876
31	15.4	802.889	57.667	76.91
32	15.89	710.444	55.556	75.999
33	16.39	705.333	57.667	76.38
34	16.89	723.778	57.667	76.776
35	17.38	804.667	57	74.785
36	17.88	825.222	56.778	76.236
37	18.38	749.111	58.444	75.05
38	18.87	708.222	57.333	75.882
39	19.37	820.222	56.778	74.62
40	19.87	930.889	58.333	76.502
41	20.36	867.111	55.889	75.39
42	20.86	823.444	55.667	76.072
43	21.36	822.111	58.111	75.279
44	21.85	865.889	58.111	75.229
45	22.35	798.778	57.444	76.932
46	22.85	838.222	60.667	75.949
47	23.34	915.444	55.556	78.639
48	23.84	946.778	57.222	75.006
49	24.34	839.222	56.444	76.298
50	24.83	814.778	57	76.258
51	25.33	933.333	58.222	75.909
52	25.83	949.444	55.222	75.317
53	26.32	877.333	56.333	76.052
54	26.82	803.222	57.333	75.574
55	27.32	807.889	57.667	75.218
56	27.81	877.889	55.222	76.885
57	28.31	867.444	58.222	74.934
58	28.81	780.444	58.111	75.303
59	29.3	853.667	56.222	76.359
60	29.8	937.444	57.667	76.553
61	30.3	810.222	57.778	76.08
62	30.79	1049	57.889	75.113
63	31.29	977	56.778	75.917
64	31.79	920.778	57.222	75.104
65	32.28	939.889	56.333	76.784
66	32.78	1003	55.667	76.273
67	33.28	906	59.778	75.246
68	33.77	1039.444	58.778	75.817
69	34.27	989.333	56.556	75.542
70	34.77	951	58	74.608
71	35.26	1035.111	54.222	75.402
72	35.76	985.444	54.556	72.911
73	36.26	1089.111	56.667	74.176
74	36.75	941.889	57.889	75.148
75	37.25	942.778	56.222	74.33
76	37.75	868.333	58.444	75.294
77	38.24	837.222	62.111	73.998
78	38.74	878.222	56.333	76.502
79	39.24	884.111	57.333	73.597
80	39.73	996.111	55.444	73.979
81	40.23	892.889	60.556	76.418
82	40.73	969.333	58.778	74.222
83	41.22	1018.222	60.444	74.407
84	41.72	885.333	56.333	74.69
85	42.22	856.778	55.556	74.777
86	42.71	1022.778	57.556	75.471
87	43.21	862	55.222	74.996
88	43.71	914.667	56.333	75.986
89	44.2	744.778	56.222	74.708
90	44.7	891.667	56	77.289
91	45.2	1016.778	58.333	75.08
