# Supplementary material for: Overexpression of the microtubule-binding protein CLIP-170 induces a +TIP network superstructure consistent with a biomolecular condensate
Source: PLoS One. 2021 Dec 10;16(12):e0260401. doi: 10.1371/journal.pone.0260401 (PMC8664194; doi:10.1371/journal.pone.0260401)
Supplement: S6 File — This.zip file contains the minimal data sets used to reach the numerical conclusions drawn in Fig 6 and S6 Fig in S5 File. (ZIP) [file pone.0260401.s006.zip › S6 File/supportingData_FRAP/256_2fs_01006.csv]

frame	time	drop	bg	other(cell)
1	0.5	1518.111	56.222	69.202
2	0.99	1649.667	58.222	70.45
3	1.49	1624.111	55.778	69.87
4	1.99	1658.222	59.111	69.819
5	2.48	1541.111	56.889	69.999
6	2.98	1701.556	57.333	71.475
7	3.48	1630.667	59.222	70.889
8	3.97	1607.778	57.333	69.66
9	4.47	1797.778	56.778	69.557
10	4.97	141	56.444	69.653
11	5.46	181.111	58	69.518
12	5.96	194.333	55.444	68.347
13	6.46	279.778	57.333	68.384
14	6.95	398.333	57.111	67.887
15	7.45	310.889	57.556	70.506
16	7.95	292	55.778	68.228
17	8.44	447.222	56.667	69.889
18	8.94	429.333	59.111	68.672
19	9.44	481.222	57.111	69.281
20	9.93	538.222	55.333	68.664
21	10.43	388.778	58.111	67.997
22	10.93	495.444	57.222	66.06
23	11.42	518.778	57.222	67.999
24	11.92	479.333	59.111	68.526
25	12.42	575.111	58.667	69.522
26	12.91	464.889	57	66.983
27	13.41	511.556	56.778	68.723
28	13.91	533.111	54.111	68.342
29	14.4	607.222	57	68.799
30	14.9	639.778	58.222	68.677
31	15.4	609.667	56.111	69.305
32	15.89	610.889	57.778	67.644
33	16.39	547.111	57.111	69.012
34	16.89	601.333	58.222	68.349
35	17.38	696.778	58.667	68.753
36	17.88	677	57.444	70.237
37	18.38	875.778	57.111	68.838
38	18.87	745	59.111	68.537
39	19.37	790.556	57.333	68.264
40	19.87	760.222	56	68.436
41	20.36	667.444	56.778	68.696
42	20.86	624.778	55.778	68.618
43	21.36	749.333	57.889	68.777
44	21.85	716.667	55.667	69.457
45	22.35	769.444	57.778	68.649
46	22.85	742.667	66.667	67.34
47	23.34	686.222	58.111	67.872
48	23.84	767.111	57.444	69.437
49	24.34	862.444	58.444	69.192
50	24.83	748.556	56.333	67.384
51	25.33	835.333	56.111	68.399
52	25.83	820.111	60.778	68.426
53	26.32	930.222	57.444	68.916
54	26.82	758.111	58.556	69.404
55	27.32	710.111	58	68.272
56	27.81	861.111	56.444	67.284
57	28.31	822.333	53.889	69.358
58	28.81	890.111	56.222	68.294
59	29.3	764.444	57.444	69.532
60	29.8	733.333	56.222	68.504
61	30.3	722	59	67.922
62	30.79	755.444	58.556	68.996
63	31.29	765.111	57.111	69.847
64	31.79	730.333	56.889	68.775
65	32.28	716	62.111	68.045
66	32.78	962.222	57.333	68.404
67	33.28	783.333	56.333	68.975
68	33.77	745.889	56.556	68.784
69	34.27	844.333	55.778	67.047
70	34.77	824.111	56.333	67.332
71	35.26	770.667	54.778	68.154
72	35.76	887	61.778	68.008
73	36.26	1016.556	56.556	68.5
74	36.75	973.111	57.222	67.636
75	37.25	778.333	56.111	65.959
76	37.75	844.444	61.556	66.327
77	38.24	858.556	60.444	68.544
78	38.74	836.333	56.556	68.229
79	39.24	887.778	57.778	67.731
80	39.73	939.778	57.556	66.706
81	40.23	823.444	57.444	68.421
82	40.73	877.222	57.556	69.044
83	41.22	987	65.778	68.054
84	41.72	920.889	57.333	67.578
85	42.22	1162.444	59.222	67.146
86	42.71	950.222	57.333	67.723
87	43.21	813.889	60.444	67.356
88	43.71	1056	55.778	68.196
89	44.2	823.222	57	66.469
90	44.7	890.333	57.667	66.488
91	45.2	906.889	56.889	68.135
