# Supplementary material for: Overexpression of the microtubule-binding protein CLIP-170 induces a +TIP network superstructure consistent with a biomolecular condensate
Source: PLoS One. 2021 Dec 10;16(12):e0260401. doi: 10.1371/journal.pone.0260401 (PMC8664194; doi:10.1371/journal.pone.0260401)
Supplement: S6 File — This.zip file contains the minimal data sets used to reach the numerical conclusions drawn in Fig 6 and S6 Fig in S5 File. (ZIP) [file pone.0260401.s006.zip › S6 File/supportingData_FRAP/256_2fs_01004.csv]

frame	time	drop	bg	other(cells)
1	0.5	1494.222	62.444	79.979
2	0.99	1601.333	56.778	81.351
3	1.49	1505.667	55.778	82.775
4	1.99	1550.444	57.111	80.841
5	2.48	1364	60	81.806
6	2.98	1300.444	56.778	80.386
7	3.48	1592.889	54.889	80.423
8	3.97	1346.889	56.111	81.866
9	4.47	1420.111	56	81.117
10	4.97	120.111	58.333	80.513
11	5.46	163.222	58.667	80.942
12	5.96	168.444	57.222	78.97
13	6.46	274	58.556	79.403
14	6.95	310.333	55.889	78.275
15	7.45	300.444	57.778	77.138
16	7.95	287.333	57.111	77.245
17	8.44	281.333	57.333	78.66
18	8.94	259	57	77.282
19	9.44	381.333	58.444	77.228
20	9.93	321.444	63.333	76.111
21	10.43	297	57.778	78.593
22	10.93	395.444	57.778	78.397
23	11.42	479.444	57.667	75.332
24	11.92	286.333	57.444	78.585
25	12.42	454.333	57.111	77.416
26	12.91	421.889	56.889	77.148
27	13.41	397.222	57.111	76.496
28	13.91	465.333	58.556	76.923
29	14.4	404	56.333	76.336
30	14.9	486.222	55.778	76.063
31	15.4	377.444	57.667	75.669
32	15.89	401.667	53.667	75.304
33	16.39	388.667	58.333	75.561
34	16.89	460.333	58	76.253
35	17.38	401.444	56.222	77.526
36	17.88	401.111	55.778	75.046
37	18.38	406.889	57.333	77.094
38	18.87	394.444	63.333	76.213
39	19.37	406.222	57	74.434
40	19.87	440.667	58.111	75.931
41	20.36	516.222	56.556	73.873
42	20.86	515	56.444	75.694
43	21.36	460	57.667	74.454
44	21.85	441.333	56.556	73.78
45	22.35	410	56.222	75.572
46	22.85	523.111	55.111	73.816
47	23.34	488.556	57.222	75.487
48	23.84	492.222	58.333	75.5
49	24.34	567.333	57.889	75.135
50	24.83	472.111	55.778	74.755
51	25.33	491.778	56.444	75.075
52	25.83	581.889	61.889	74.965
53	26.32	492	56	75.237
54	26.82	501.889	59.444	75.355
55	27.32	466.889	58.444	75.806
56	27.81	571.556	56.333	74.853
57	28.31	427.778	55.222	75
58	28.81	573.778	56.111	75.193
59	29.3	474	58.222	76.54
60	29.8	476.444	55.667	74.33
61	30.3	425.778	58.333	75.802
62	30.79	464.556	57.111	74.028
63	31.29	531.333	55.889	73.593
64	31.79	672.111	57.111	73.508
65	32.28	507.444	57.667	75.072
66	32.78	593.667	56.889	75.077
67	33.28	660.111	57.667	73.493
68	33.77	584.667	56.889	74.016
69	34.27	575.222	58.444	72.911
70	34.77	586.556	57	73.566
71	35.26	549.222	56.222	73.467
72	35.76	668.333	56.778	74.189
73	36.26	533.667	57	74.454
74	36.75	527.667	56.444	74.232
75	37.25	484.778	56.444	73.962
76	37.75	548.556	57.778	73.628
77	38.24	594.778	55.889	75.092
78	38.74	513.444	56.222	72.2
79	39.24	583.222	56.444	71.999
80	39.73	679.333	57.667	72.63
81	40.23	550.444	56	73.627
82	40.73	589.222	57.556	73.645
83	41.22	578.667	57.889	74.979
84	41.72	546.111	57.444	74.968
85	42.22	476.667	57.778	73.485
86	42.71	530.889	58.444	72.204
87	43.21	524.444	56.111	73.154
88	43.71	629.333	56.556	73.465
89	44.2	596.111	57	74.178
90	44.7	625.556	56.444	73.463
91	45.2	586.333	55.222	73.385
