# Supplementary material for: Overexpression of the microtubule-binding protein CLIP-170 induces a +TIP network superstructure consistent with a biomolecular condensate
Source: PLoS One. 2021 Dec 10;16(12):e0260401. doi: 10.1371/journal.pone.0260401 (PMC8664194; doi:10.1371/journal.pone.0260401)
Supplement: S6 File — This.zip file contains the minimal data sets used to reach the numerical conclusions drawn in Fig 6 and S6 Fig in S5 File. (ZIP) [file pone.0260401.s006.zip › S6 File/supportingData_FRAP/256_2fs_01038.csv]

frame	time	drop	bg	other(cell)
1	0.5	893.444	56.556	76.535
2	0.99	987.333	57.556	77.209
3	1.49	1019.444	58	77.002
4	1.99	974.667	56.333	75.773
5	2.48	915.222	59.667	78.827
6	2.98	1026.444	56.889	75.592
7	3.48	926.556	57.556	76.941
8	3.97	916.667	58.444	77.817
9	4.47	967.111	57.444	75.243
10	4.97	107.444	62.444	74.511
11	5.46	202.556	58.556	74.578
12	5.96	259.667	59.444	73.94
13	6.46	284.667	56.889	75.108
14	6.95	241.222	58.111	72.577
15	7.45	281.333	57.444	74.637
16	7.95	325.444	56.333	72.53
17	8.44	316.111	59	73.626
18	8.94	304.556	57.556	73.747
19	9.44	326.667	55.889	73.338
20	9.93	392.556	56.889	74.609
21	10.43	312.889	59.333	74.729
22	10.93	338.778	58.111	74.011
23	11.42	448.556	57.111	73.486
24	11.92	332.444	56.556	73.364
25	12.42	348.222	59	74.992
26	12.91	341.111	59.778	73.61
27	13.41	414.778	61.556	74.838
28	13.91	440.556	57.333	74.409
29	14.4	467.889	58.111	75.047
30	14.9	439	57.667	74.04
31	15.4	450.444	57.667	73.812
32	15.89	412.111	59.222	73.732
33	16.39	429.889	57.556	72.725
34	16.89	515.778	59.444	74.281
35	17.38	546.444	56.667	74.31
36	17.88	557.556	63.444	71.481
37	18.38	505.889	56	72.502
38	18.87	516.333	57.111	72.716
39	19.37	437	58.111	72.909
40	19.87	640.444	58	72.492
41	20.36	456.556	62.778	73.191
42	20.86	469.889	55.778	71.633
43	21.36	502.444	58.222	73.257
44	21.85	538	58.111	72.124
45	22.35	411.778	57.444	72.575
46	22.85	429.444	56.778	71.102
47	23.34	400.333	57.889	72.007
48	23.84	626.222	58.222	73.816
49	24.34	564.778	56.556	72.806
50	24.83	509	58.778	74.529
51	25.33	427.111	57.889	73.527
52	25.83	562	57.667	73.558
53	26.32	511.222	58.111	73.771
54	26.82	483.444	58.556	75.044
55	27.32	531.667	58.333	74.647
56	27.81	717.333	57.667	73.124
57	28.31	572	57.111	74.399
58	28.81	580.889	57.667	73.476
59	29.3	615.667	59.556	74.472
60	29.8	476.778	57.778	72.522
61	30.3	507.111	56.111	72.532
62	30.79	590	65	72.346
63	31.29	648.889	56.667	72.568
64	31.79	500.111	56.889	72.731
65	32.28	582.667	57.111	73.237
66	32.78	444.889	54.889	71.677
67	33.28	522.889	57.111	72.387
68	33.77	554.556	59.444	73.37
69	34.27	523.222	57.333	74.387
70	34.77	508.111	58.778	72.75
71	35.26	594.889	57.333	73.905
72	35.76	602.222	59	72.944
73	36.26	578.444	56	73.326
74	36.75	500.222	57.111	73.846
75	37.25	550.778	57.889	72.454
76	37.75	515.333	58.778	73.654
77	38.24	564.556	58.111	75.091
78	38.74	574.667	58.111	72.235
79	39.24	521.444	54.778	73.353
80	39.73	593.667	56	71.839
81	40.23	654.333	57.889	73.854
82	40.73	614.667	58.778	73.002
83	41.22	515	59.333	73.905
84	41.72	578.667	57.111	72.922
85	42.22	531.444	55.889	73.926
86	42.71	593	57.667	73.249
87	43.21	714.889	64.667	72.804
88	43.71	623.444	59	72.082
89	44.2	671.444	59.889	73.456
90	44.7	653.444	59	73.145
91	45.2	624.778	59.222	72.126
