# Supplementary material for: Overexpression of the microtubule-binding protein CLIP-170 induces a +TIP network superstructure consistent with a biomolecular condensate
Source: PLoS One. 2021 Dec 10;16(12):e0260401. doi: 10.1371/journal.pone.0260401 (PMC8664194; doi:10.1371/journal.pone.0260401)
Supplement: S6 File — This.zip file contains the minimal data sets used to reach the numerical conclusions drawn in Fig 6 and S6 Fig in S5 File. (ZIP) [file pone.0260401.s006.zip › S6 File/supportingData_FRAP/256_2fs_01039.csv]

frame	time	drop	bg	Other(cell)
1	0.5	351.111	57.556	76.653
2	0.99	302.778	65	74.886
3	1.49	476.333	57.444	77.415
4	1.99	481.667	57.556	75.353
5	2.48	430.778	57.667	76.323
6	2.98	449	57.333	74.933
7	3.48	494.222	55.889	75.779
8	3.97	582.778	66.111	76.673
9	4.47	622	57.333	76.489
10	4.97	138.111	58.333	76.795
11	5.46	143.556	59.444	76.841
12	5.96	212.667	56.778	78.195
13	6.46	207.778	58.333	76.731
14	6.95	174.333	58.333	76.131
15	7.45	210.889	56.889	78.36
16	7.95	182.667	57.222	78.093
17	8.44	200.111	55.667	77.295
18	8.94	276.556	58.222	77.99
19	9.44	237.222	58.333	77.489
20	9.93	192.444	58.444	77.842
21	10.43	285.444	58.778	78.113
22	10.93	236.111	59.556	78.431
23	11.42	269.778	60	78.271
24	11.92	241.111	64.222	77.5
25	12.42	269.333	65.444	75.551
26	12.91	336.778	58.222	76.813
27	13.41	326.778	58.444	75.324
28	13.91	287.889	57.556	76.351
29	14.4	343.222	57	75.97
30	14.9	352.778	56.889	76.785
31	15.4	278.111	58.889	74.665
32	15.89	344	59.222	76.883
33	16.39	314.667	62.222	77.167
34	16.89	262.333	56.667	76.357
35	17.38	343.556	57.667	76.205
36	17.88	334.778	57.778	77.962
37	18.38	311	58.778	76.286
38	18.87	340.333	59	76.308
39	19.37	278.556	56.111	76.446
40	19.87	335.444	57.222	75.715
41	20.36	381.667	56.889	75.551
42	20.86	400.111	57.333	76.21
43	21.36	338.778	57	76.279
44	21.85	347.444	57.889	76.973
45	22.35	359.889	58.333	79.315
46	22.85	401.111	59.222	77.659
47	23.34	390.778	63.111	76.757
48	23.84	295.444	62.667	77.325
49	24.34	357.556	54.889	78.572
50	24.83	347.444	59.889	77.659
51	25.33	359.556	55.111	78.999
52	25.83	359.444	58	77.133
53	26.32	374.444	58.444	76.857
54	26.82	330.667	59.444	78.882
55	27.32	379.222	57.556	77.533
56	27.81	344.778	56.444	80.581
57	28.31	330.222	56.333	78.902
58	28.81	377.111	57.111	77.005
59	29.3	333.444	56.667	77.658
60	29.8	355.222	57.333	78.323
61	30.3	419	56.444	79.879
62	30.79	371.667	57.778	77.883
63	31.29	520	56.889	77.588
64	31.79	444.111	57.556	79.187
65	32.28	475.444	59.333	77.857
66	32.78	390.778	56.889	77.999
67	33.28	362	56.111	78.401
68	33.77	304.667	56.889	77.885
69	34.27	369.222	57.222	77.703
70	34.77	336.556	57.444	76.29
71	35.26	339.556	59.111	75.901
72	35.76	448.667	57.556	76.914
73	36.26	445.778	58.222	77.58
74	36.75	398.222	57.444	77.679
75	37.25	413.667	59	76.477
76	37.75	406.667	56.333	76.827
77	38.24	569	56.889	78.074
78	38.74	362.667	57.778	78.242
79	39.24	284.333	58.889	76.062
80	39.73	386.222	60.889	76.23
81	40.23	378.889	58.667	76.457
82	40.73	417.778	67.556	77.414
83	41.22	364.556	57.444	75.117
84	41.72	489.111	57.889	77.272
85	42.22	357.333	57.111	76.306
86	42.71	450	57.444	75.631
87	43.21	427.222	59	76.889
88	43.71	481.222	58.222	77.653
89	44.2	439.778	57	78.091
90	44.7	483.111	65.556	75.943
91	45.2	400.222	59.222	76.712
