# Supplementary material for: Overexpression of the microtubule-binding protein CLIP-170 induces a +TIP network superstructure consistent with a biomolecular condensate
Source: PLoS One. 2021 Dec 10;16(12):e0260401. doi: 10.1371/journal.pone.0260401 (PMC8664194; doi:10.1371/journal.pone.0260401)
Supplement: S6 File — This.zip file contains the minimal data sets used to reach the numerical conclusions drawn in Fig 6 and S6 Fig in S5 File. (ZIP) [file pone.0260401.s006.zip › S6 File/supportingData_FRAP/256_2fs_01011.csv]

frame	time	drop	bg	other (cell)
1	0.5	1209.778	57.333	68.936
2	0.99	1076.222	57.556	68.686
3	1.49	1068.556	57.556	68.504
4	1.99	1240.111	62.667	68.844
5	2.48	1155.222	57.111	69.102
6	2.98	1062.667	56	69.327
7	3.48	1007.333	57.444	69.009
8	3.97	1161.778	57.667	69.185
9	4.47	873.778	55.333	68.367
10	4.97	93.222	56.778	67.852
11	5.46	133.222	57.222	69.383
12	5.96	108.333	58.333	68.754
13	6.46	153.778	57.333	68.56
14	6.95	213.222	55.111	67.501
15	7.45	202.111	58.778	68.43
16	7.95	180.778	58.667	68.507
17	8.44	177	58	67.949
18	8.94	208.778	57.667	66.463
19	9.44	195.778	57	67.211
20	9.93	168.778	58	67.525
21	10.43	329.778	56.333	67.13
22	10.93	255.222	56.667	67.995
23	11.42	298.333	56.889	67.003
24	11.92	290.111	59.667	67.054
25	12.42	279.444	58	65.418
26	12.91	278.444	56.889	65.268
27	13.41	280.667	56.222	68.405
28	13.91	371.889	57.222	66.898
29	14.4	339.778	56.111	65.69
30	14.9	391.778	57.111	66.67
31	15.4	370	57.444	67.33
32	15.89	380.667	58.778	65.536
33	16.39	367.111	56.222	65.815
34	16.89	274	57.556	66.09
35	17.38	454.111	57.222	66.053
36	17.88	382.444	56.778	65.406
37	18.38	347.333	58	65.883
38	18.87	390.111	56.889	67.637
39	19.37	414.444	56.444	66.798
40	19.87	357.889	58.667	65.384
41	20.36	474.667	56.333	67.294
42	20.86	404.222	56.444	66.966
43	21.36	446.556	57.444	65.579
44	21.85	461.444	58.333	65.429
45	22.35	486.111	58.889	66.919
46	22.85	421.111	56.111	66.427
47	23.34	373.667	57.222	66.279
48	23.84	462.889	56.667	66.714
49	24.34	452.889	57.556	66.633
50	24.83	470.333	56.444	66.279
51	25.33	516.333	58.333	66.036
52	25.83	439.889	60.222	66.992
53	26.32	451.889	57.111	65.635
54	26.82	463.111	56.444	66.277
55	27.32	501.889	56.222	64.251
56	27.81	505.444	56.889	65.894
57	28.31	487.889	58.222	66.136
58	28.81	504.889	58.333	66.279
59	29.3	546.556	56.778	66.489
60	29.8	542.778	56.778	66.267
61	30.3	523	57.111	66.736
62	30.79	549.444	57.667	65.153
63	31.29	439.556	56.556	67.06
64	31.79	571.778	56	66.743
65	32.28	571.889	56.889	67.395
66	32.78	507.667	55.667	66.716
67	33.28	602	57.667	66.682
68	33.77	475.222	57.222	65.707
69	34.27	585.222	57.556	65.981
70	34.77	480.778	58.111	66.125
71	35.26	443.222	56.111	66.404
72	35.76	450.333	58.667	66.323
73	36.26	600.889	61.667	67.667
74	36.75	542	56.333	66.543
75	37.25	535.556	58.778	66.151
76	37.75	468.778	56.556	67.194
77	38.24	554.444	57.444	66.026
78	38.74	526.333	57.889	66.478
79	39.24	421.778	55.667	65.182
80	39.73	585.556	56.222	66.437
81	40.23	478.556	59.333	66.616
82	40.73	493.778	56.333	66.633
83	41.22	479.667	58.222	66.539
84	41.72	611.111	57.111	67.24
85	42.22	551.111	57.111	66.45
86	42.71	691	56.111	67.201
87	43.21	768.778	57.222	66.887
88	43.71	623.222	57.222	67.31
89	44.2	658	57.222	65.739
90	44.7	447.556	56.556	67.825
91	45.2	598.778	56.444	67.003
