# Supplementary material for: Overexpression of the microtubule-binding protein CLIP-170 induces a +TIP network superstructure consistent with a biomolecular condensate
Source: PLoS One. 2021 Dec 10;16(12):e0260401. doi: 10.1371/journal.pone.0260401 (PMC8664194; doi:10.1371/journal.pone.0260401)
Supplement: S6 File — This.zip file contains the minimal data sets used to reach the numerical conclusions drawn in Fig 6 and S6 Fig in S5 File. (ZIP) [file pone.0260401.s006.zip › S6 File/supportingData_FRAP/256_2fs_01005.csv]

frame	time	drop	bg	other(cell)
1	0.5	1657.111	56.556	72.146
2	0.99	1658.222	57.444	72.887
3	1.49	1673.333	55.222	71.431
4	1.99	1791.667	58.111	72.575
5	2.48	1572.889	60.889	72.005
6	2.98	1656.444	56.889	70.334
7	3.48	1490.111	57	69.171
8	3.97	1707.889	56.889	70.788
9	4.47	1653.222	58.444	70.8
10	4.97	189.444	57.778	70.48
11	5.46	223.556	55.556	71.283
12	5.96	236	57.333	70.483
13	6.46	298.111	56.556	69.848
14	6.95	312.667	56.889	71.888
15	7.45	282	56.778	70.421
16	7.95	338.111	57.667	71.565
17	8.44	531.333	56.222	72.965
18	8.94	456.111	57.222	71.073
19	9.44	464.556	59	71.736
20	9.93	534.222	55.111	71.247
21	10.43	403.556	53.778	72.111
22	10.93	418.778	56	70.327
23	11.42	494.444	56.222	70.901
24	11.92	477.889	57.111	70.893
25	12.42	481	59.444	70.321
26	12.91	488.556	60.333	71.176
27	13.41	461	55	71.89
28	13.91	444.333	58.333	70.673
29	14.4	531.333	56.222	70.385
30	14.9	492.889	56.333	70.242
31	15.4	520.667	56.778	71.451
32	15.89	510	56.444	71.548
33	16.39	455.778	55.556	70.291
34	16.89	536.556	64.333	70.978
35	17.38	448.556	60.444	70.603
36	17.88	615.889	58.333	69.572
37	18.38	572.111	58	70.894
38	18.87	474.222	55.778	70.906
39	19.37	532.667	60.444	70.299
40	19.87	476.111	56	70.29
41	20.36	556.222	55.222	72.213
42	20.86	502.333	57.222	70.98
43	21.36	594.889	56	71.318
44	21.85	568.111	56.556	72.699
45	22.35	638.444	55.778	71.251
46	22.85	506.889	58.556	72.37
47	23.34	548.889	56.444	72.09
48	23.84	505.111	56.333	71.31
49	24.34	624.667	56.444	72.279
50	24.83	647	54.889	71.255
51	25.33	620.667	55.778	72.934
52	25.83	690.778	61.222	71.647
53	26.32	533.222	54.889	71.807
54	26.82	654.111	57	71.019
55	27.32	562.667	56.778	71.824
56	27.81	614.222	55.333	71.843
57	28.31	505.778	57.667	70.339
58	28.81	616.444	58.444	70.996
59	29.3	514.222	56.111	70.13
60	29.8	569.111	57.667	70.383
61	30.3	691.778	55.778	70.215
62	30.79	586.556	56.556	70.824
63	31.29	583.111	55	70.395
64	31.79	634.778	54.444	69.724
65	32.28	694.778	55.778	71.083
66	32.78	728.333	55.222	70.412
67	33.28	617.111	58.111	72.354
68	33.77	582.111	56.444	70.841
69	34.27	638.667	56	70.303
70	34.77	526.444	56.889	69.609
71	35.26	551.444	60.889	70.31
72	35.76	620.556	58.333	69.871
73	36.26	543.111	58.333	70.128
74	36.75	559.111	58.111	68.915
75	37.25	665.556	57	69.846
76	37.75	633.111	57.444	69.942
77	38.24	732.778	57.333	69.934
78	38.74	559.111	56.111	67.825
79	39.24	562.778	57.444	70.303
80	39.73	770.222	57	69.393
81	40.23	593.222	56	70.02
82	40.73	737	60.333	69.798
83	41.22	654.222	57.778	70.801
84	41.72	625.333	56.889	70.843
85	42.22	616.889	58.333	69.183
86	42.71	700.333	56.667	69.248
87	43.21	693.778	57.222	71.098
88	43.71	643.111	56.111	71.249
89	44.2	682.111	58.222	69.19
90	44.7	699.222	57.889	69.745
91	45.2	851.667	57.333	70.894
