# Supplementary material for: Overexpression of the microtubule-binding protein CLIP-170 induces a +TIP network superstructure consistent with a biomolecular condensate
Source: PLoS One. 2021 Dec 10;16(12):e0260401. doi: 10.1371/journal.pone.0260401 (PMC8664194; doi:10.1371/journal.pone.0260401)
Supplement: S6 File — This.zip file contains the minimal data sets used to reach the numerical conclusions drawn in Fig 6 and S6 Fig in S5 File. (ZIP) [file pone.0260401.s006.zip › S6 File/supportingData_FRAP/256_2fs_01029.csv]

frame	time	drop	bg	other(cell)
1	0.5	1811.111	63.222	74.789
2	0.99	2172.778	69.444	73.458
3	1.49	1941.889	57	75.233
4	1.99	1976.333	61.333	75.351
5	2.48	1878.444	58.222	75.47
6	2.98	1707	56.222	74.962
7	3.48	1784.778	56.889	73.707
8	3.97	1866.444	56.556	74.839
9	4.47	1851.444	56.333	75.261
10	4.97	169.556	58.667	74.767
11	5.46	204.556	58.333	74.856
12	5.96	311.333	57.111	73.649
13	6.46	421.889	56.889	73.776
14	6.95	379.667	55.222	74.04
15	7.45	489.222	57.778	74.818
16	7.95	519.333	61.333	74.599
17	8.44	499.556	63.556	75.135
18	8.94	577.778	62.556	73.489
19	9.44	603.778	58.222	76.321
20	9.93	664.444	56.556	75.033
21	10.43	634.111	56.111	74.158
22	10.93	622.667	63.333	75.852
23	11.42	573.556	56.333	75.659
24	11.92	601	55.667	75.507
25	12.42	672.444	56.778	76.032
26	12.91	798.333	57.111	76.158
27	13.41	728.556	56.667	75.082
28	13.91	839.222	57	73.612
29	14.4	708.778	56.667	74.823
30	14.9	900.667	58.333	75.997
31	15.4	791.667	58.778	75.778
32	15.89	918	57.222	73.437
33	16.39	728.778	67	75.019
34	16.89	944.111	65.333	74.778
35	17.38	735.556	58.222	75.252
36	17.88	765.889	56.333	74.701
37	18.38	876.778	60.889	73.859
38	18.87	1178.889	58.333	73.979
39	19.37	912.778	67.222	73.874
40	19.87	1008.444	57.333	74.052
41	20.36	913.667	67.333	74.775
42	20.86	972	58.111	73.246
43	21.36	961.111	78.111	74.693
44	21.85	917.889	59.556	73.391
45	22.35	945	56.222	74.497
46	22.85	946	56.333	75.661
47	23.34	1054	57.556	74.056
48	23.84	1037.667	59.444	72.408
49	24.34	1061.111	58.667	74.209
50	24.83	1083.667	58.889	74.743
51	25.33	1121.778	63.778	74.113
52	25.83	1045.889	56	73.857
53	26.32	1193.111	57.222	74.028
54	26.82	1017.111	57.778	74.903
55	27.32	1146.556	56.889	73.236
56	27.81	1090.778	58.333	73.447
57	28.31	807.889	58.889	73.853
58	28.81	1136.111	66.778	73.162
59	29.3	983.222	57.222	72.255
60	29.8	857.889	58.556	73.756
61	30.3	882.333	58.889	72.342
62	30.79	822.556	58.444	75.782
63	31.29	950.333	57.889	76.035
64	31.79	1214.778	59.111	75.113
65	32.28	842.667	59.556	75.472
66	32.78	889.556	55.667	74.822
67	33.28	872.667	57.556	74.5
68	33.77	952.889	59.444	74.206
69	34.27	1045.667	63.111	75.568
70	34.77	969.222	58.556	75.467
71	35.26	868.333	59.444	77.088
72	35.76	1098.667	56.889	75.261
73	36.26	947.778	61.222	73.897
74	36.75	1175.667	58.889	76.686
75	37.25	1034.444	58	75.441
76	37.75	954.222	57.778	74.924
77	38.24	1060.111	57.778	76.415
78	38.74	1049.222	57.333	75.718
79	39.24	1262	59.333	75.342
80	39.73	1000	58.333	75.604
81	40.23	1041.889	60.556	75.74
82	40.73	1083.333	57.889	74.762
83	41.22	1057.667	57.667	76.693
84	41.72	1076.222	63.667	75.252
85	42.22	1131.889	62.222	77.25
86	42.71	961.556	57.556	74.918
87	43.21	1136.667	57.333	77.251
88	43.71	1189.444	62.667	74.672
89	44.2	1124.556	57	75.022
90	44.7	1041.333	56.111	73.973
91	45.2	1032.222	56.222	75.45
