# Supplementary material for: Overexpression of the microtubule-binding protein CLIP-170 induces a +TIP network superstructure consistent with a biomolecular condensate
Source: PLoS One. 2021 Dec 10;16(12):e0260401. doi: 10.1371/journal.pone.0260401 (PMC8664194; doi:10.1371/journal.pone.0260401)
Supplement: S6 File — This.zip file contains the minimal data sets used to reach the numerical conclusions drawn in Fig 6 and S6 Fig in S5 File. (ZIP) [file pone.0260401.s006.zip › S6 File/supportingData_FRAP/256_2fs_01015.csv]

frame	time	Drop	bg	other(cell)
1	0.5	1357.667	57.111	0.097
2	0.99	1326.444	56.889	0.097
3	1.49	1296.444	55	0.097
4	1.99	1351.444	57.111	0.097
5	2.48	1245.444	56.556	0.097
6	2.98	1219	63.333	0.097
7	3.48	1301.889	55.778	0.097
8	3.97	1407.778	57.778	0.097
9	4.47	1366.667	56.111	0.097
10	4.97	162.556	56.333	0.097
11	5.46	165.556	56.889	0.097
12	5.96	187.333	55.556	0.097
13	6.46	257.667	56.444	0.097
14	6.95	313.556	55.889	0.097
15	7.45	351.667	56.667	0.097
16	7.95	294.111	59.889	0.097
17	8.44	341	56.222	0.097
18	8.94	355.889	58.778	0.097
19	9.44	474.889	56.222	0.097
20	9.93	425.778	56.222	0.097
21	10.43	350.778	56.667	0.097
22	10.93	402.222	56.444	0.097
23	11.42	501.889	55.667	0.097
24	11.92	444.667	57.222	0.097
25	12.42	441.222	56	0.097
26	12.91	515.667	55.556	0.097
27	13.41	538	57.333	0.097
28	13.91	487.333	57.222	0.097
29	14.4	570.222	57.444	0.097
30	14.9	511.667	57.778	0.097
31	15.4	497.667	60.222	0.097
32	15.89	478.111	57.778	0.097
33	16.39	582.889	58.111	0.097
34	16.89	527.111	54.556	0.097
35	17.38	622.667	56.778	0.097
36	17.88	543.889	60.778	0.097
37	18.38	667.667	56.111	0.097
38	18.87	569.444	55.111	0.097
39	19.37	715.333	56	0.097
40	19.87	637.667	55.333	0.097
41	20.36	589	57.667	0.097
42	20.86	552.889	57.222	0.097
43	21.36	640.222	57.333	0.097
44	21.85	677.111	57.444	0.097
45	22.35	632.333	57.444	0.097
46	22.85	669.778	57.333	0.097
47	23.34	587.556	56.111	0.097
48	23.84	728.222	55.222	0.097
49	24.34	499.111	55	0.097
50	24.83	654.556	56.889	0.097
51	25.33	533.111	55.778	0.097
52	25.83	618.333	54.889	0.097
53	26.32	518	56.667	0.097
54	26.82	686.889	57.667	0.097
55	27.32	666.889	57.444	0.097
56	27.81	726.111	61.111	0.097
57	28.31	668	57.778	0.097
58	28.81	747.222	56.778	0.097
59	29.3	724.556	56	0.097
60	29.8	895	57.111	0.097
61	30.3	785	57.333	0.097
62	30.79	764.667	58	0.097
63	31.29	886	56.889	0.097
64	31.79	848.444	56.222	0.097
65	32.28	850.333	55.444	0.097
66	32.78	808.556	57.778	0.097
67	33.28	927.889	62.444	0.097
68	33.77	907	63.778	0.097
69	34.27	903.111	56.889	0.097
70	34.77	786.556	57.889	0.097
71	35.26	775	64.778	0.097
72	35.76	752.556	63.889	0.097
73	36.26	970.444	55.889	0.097
74	36.75	761.889	58.333	0.097
75	37.25	724.333	56.778	0.097
76	37.75	783.444	56.222	0.097
77	38.24	942	60.667	0.097
78	38.74	856.444	56.222	0.097
79	39.24	762.222	56	0.097
80	39.73	943.667	55.222	0.097
81	40.23	851.333	59.333	0.097
82	40.73	969.111	57	0.097
83	41.22	841.556	56.778	0.097
84	41.72	934.556	58.111	0.097
85	42.22	842.667	57.778	0.097
86	42.71	865.667	59	0.097
87	43.21	877.556	55.778	0.097
88	43.71	834.444	54.889	0.097
89	44.2	855.111	57.222	0.097
90	44.7	823.778	55	0.097
91	45.2	865.111	67.778	0.097
