# Supplementary material for: Overexpression of the microtubule-binding protein CLIP-170 induces a +TIP network superstructure consistent with a biomolecular condensate
Source: PLoS One. 2021 Dec 10;16(12):e0260401. doi: 10.1371/journal.pone.0260401 (PMC8664194; doi:10.1371/journal.pone.0260401)
Supplement: S6 File — This.zip file contains the minimal data sets used to reach the numerical conclusions drawn in Fig 6 and S6 Fig in S5 File. (ZIP) [file pone.0260401.s006.zip › S6 File/supportingData_FRAP/256_2fs_01014.csv]

frame	time	drop	bg	other(cell)
1	0.5	872.444	55.222	77.218
2	0.99	1100.667	58.111	75.362
3	1.49	832.889	55.889	73.511
4	1.99	974	58.111	74.158
5	2.48	971.333	55.444	75.767
6	2.98	824.111	55.222	76.669
7	3.48	1016.333	57.111	74.197
8	3.97	821.111	56.667	73.88
9	4.47	961.333	58	75.04
10	4.97	131.889	57.111	69.888
11	5.46	145.222	58.889	70.218
12	5.96	228.444	58.667	68.38
13	6.46	257.333	57.111	71.081
14	6.95	291.556	58.556	69.893
15	7.45	357.667	56.556	69.688
16	7.95	296.222	57	68.593
17	8.44	279.778	57.889	69.111
18	8.94	317.889	58.333	68.661
19	9.44	403.556	56.222	67.819
20	9.93	428.333	58.333	68.725
21	10.43	417.778	56.111	69.035
22	10.93	453	55.889	68.171
23	11.42	363.444	54	67.248
24	11.92	360.222	57	67.781
25	12.42	371.778	58.444	67.53
26	12.91	387.222	57.444	67.581
27	13.41	380.222	57.667	67.682
28	13.91	404.778	57.667	67.205
29	14.4	455.111	56.556	67.848
30	14.9	465.889	55.222	68.2
31	15.4	414.222	56.667	67.837
32	15.89	464.556	56.778	68.408
33	16.39	429.556	57.778	67.944
34	16.89	363	57.333	68.619
35	17.38	552.444	59.333	68.61
36	17.88	445.111	57.222	69.214
37	18.38	441.111	57.222	67.387
38	18.87	463.778	56.667	67.965
39	19.37	432.111	58.444	69.076
40	19.87	442.111	55.444	67.688
41	20.36	451.667	56.333	67.272
42	20.86	503.333	56	67.592
43	21.36	470.333	55.667	67.689
44	21.85	553.889	57.444	68.104
45	22.35	510.889	58.889	67.266
46	22.85	541.111	55.444	68.566
47	23.34	572.667	58.556	67.745
48	23.84	523.333	56.556	69.024
49	24.34	493.444	56.778	67.815
50	24.83	592.222	57.667	68.312
51	25.33	430.444	58.222	68.084
52	25.83	552	57.667	69.318
53	26.32	582.778	57.111	69.881
54	26.82	452.778	57.778	69.41
55	27.32	575.333	59	68.122
56	27.81	483.222	55.556	68.04
57	28.31	503.222	55.444	66.991
58	28.81	523.778	58.222	68.798
59	29.3	473.444	58	67.701
60	29.8	547.111	59	69.572
61	30.3	521.778	58.889	68.491
62	30.79	454.889	57.333	68.373
63	31.29	450.889	54.889	69.841
64	31.79	563.444	57.222	69.647
65	32.28	468	56.222	70.008
66	32.78	579	57.889	69.484
67	33.28	525.778	55.778	69.139
68	33.77	503.556	55.889	69.325
69	34.27	490.778	56.333	69.371
70	34.77	552	55.667	68.841
71	35.26	568	57.778	68.422
72	35.76	604.333	56.778	69.85
73	36.26	666.667	57.111	70.984
74	36.75	450.889	58.667	69.122
75	37.25	550.444	57.556	69.426
76	37.75	549.444	54.111	70.664
77	38.24	485	58.111	70.303
78	38.74	490.111	56.889	69.34
79	39.24	571.111	59.111	69.553
80	39.73	629.778	57.111	70.244
81	40.23	544.222	56.111	69.336
82	40.73	504.889	56.222	69.228
83	41.22	479.556	57.444	69.056
84	41.72	499	56.222	69.726
85	42.22	489.889	58.111	70.202
86	42.71	558.444	56.667	69.206
87	43.21	520.556	57.222	70.208
88	43.71	502.444	57.667	72.246
89	44.2	529	56.222	71.899
90	44.7	530.222	56.889	71.704
91	45.2	526.222	56.111	69.165
