# Supplementary material for: Overexpression of the microtubule-binding protein CLIP-170 induces a +TIP network superstructure consistent with a biomolecular condensate
Source: PLoS One. 2021 Dec 10;16(12):e0260401. doi: 10.1371/journal.pone.0260401 (PMC8664194; doi:10.1371/journal.pone.0260401)
Supplement: S6 File — This.zip file contains the minimal data sets used to reach the numerical conclusions drawn in Fig 6 and S6 Fig in S5 File. (ZIP) [file pone.0260401.s006.zip › S6 File/supportingData_FRAP/256_2fs_01028.csv]

frame	time	drop	bg	other(cell)
1	0.5	901.889	58	73.375
2	0.99	941.222	56.444	72.614
3	1.49	894.556	60.333	73.06
4	1.99	825.333	55.889	71.986
5	2.48	877.333	58.889	73.429
6	2.98	787.778	58.778	71.888
7	3.48	1109.889	57.667	72.97
8	3.97	827.333	58.444	72.435
9	4.47	782.778	58.667	71.375
10	4.97	212.889	59.111	72.838
11	5.46	205.222	61.444	71.441
12	5.96	227.556	58.222	73.546
13	6.46	236.222	55.333	73.236
14	6.95	264.556	58.333	71.869
15	7.45	371.778	57.556	71.103
16	7.95	366.667	56.556	71.038
17	8.44	311.333	58.222	71.276
18	8.94	342.889	57.333	72.395
19	9.44	381.111	58.667	71.466
20	9.93	371.778	57.556	73.746
21	10.43	257.556	60	74.739
22	10.93	434.778	57.556	73.445
23	11.42	468.222	67.667	74.017
24	11.92	366.556	58.222	72.209
25	12.42	370.667	57.667	74.373
26	12.91	475.889	58.222	74.913
27	13.41	468	58.556	74.234
28	13.91	466.778	59	73.551
29	14.4	483.889	57.111	74.379
30	14.9	428.222	59.556	74.542
31	15.4	382.111	58.556	74.06
32	15.89	435.556	59.111	73.979
33	16.39	520.778	57.556	74.268
34	16.89	444	59.778	73.876
35	17.38	410.778	57.444	75.938
36	17.88	428.444	57.778	76.319
37	18.38	390.667	59.222	75.579
38	18.87	423	58	76.592
39	19.37	428	59.333	73.423
40	19.87	568.444	58.444	74.119
41	20.36	591.667	57	73.078
42	20.86	443.889	59.444	74.399
43	21.36	449.333	57	74.296
44	21.85	519.778	60	74.107
45	22.35	488.111	59.111	74.094
46	22.85	529.333	56.222	73.211
47	23.34	492.111	58.444	72.908
48	23.84	520.111	59	72.502
49	24.34	571	57.333	72.667
50	24.83	526.333	58.667	72.2
51	25.33	503.778	57.667	73.308
52	25.83	453.889	57.778	72.329
53	26.32	578.444	55.444	72.99
54	26.82	409.556	59.889	73.032
55	27.32	448.778	60.444	72.07
56	27.81	529.556	58.111	73.312
57	28.31	547.556	62.444	73.711
58	28.81	539.444	58.778	72.311
59	29.3	504.556	56.556	72.269
60	29.8	564.667	57.111	73.388
61	30.3	632	63.667	72.374
62	30.79	544.778	56	72.979
63	31.29	647.556	56.667	71.635
64	31.79	555.556	56.222	73.016
65	32.28	688.444	60.333	73.358
66	32.78	561.889	59.667	72.915
67	33.28	548.444	63.667	72.325
68	33.77	637	58	72.01
69	34.27	535.222	57.667	71.997
70	34.77	601.889	57.333	70.568
71	35.26	518.778	58.889	72.969
72	35.76	617.333	57	72.995
73	36.26	566.667	57.556	73.255
74	36.75	641.778	58.889	73.091
75	37.25	594.222	55.111	72.085
76	37.75	528.889	57.222	71.371
77	38.24	664.111	59.222	73.741
78	38.74	574.667	57.778	72.344
79	39.24	488.222	58.333	71.243
80	39.73	594.667	78.111	73.772
81	40.23	653.556	58.556	71.771
82	40.73	651.333	57.556	73.257
83	41.22	549.444	61.111	72.666
84	41.72	554.667	58.111	72.477
85	42.22	595.111	61	71.679
86	42.71	691.889	59.778	72.163
87	43.21	583.444	58.778	71.616
88	43.71	623.111	60.111	73.187
89	44.2	535	58.889	71.594
90	44.7	568	56.556	73.311
91	45.2	573	56.444	70.418
