# Supplementary material for: Overexpression of the microtubule-binding protein CLIP-170 induces a +TIP network superstructure consistent with a biomolecular condensate
Source: PLoS One. 2021 Dec 10;16(12):e0260401. doi: 10.1371/journal.pone.0260401 (PMC8664194; doi:10.1371/journal.pone.0260401)
Supplement: S6 File — This.zip file contains the minimal data sets used to reach the numerical conclusions drawn in Fig 6 and S6 Fig in S5 File. (ZIP) [file pone.0260401.s006.zip › S6 File/supportingData_FRAP/256_2fs_01002.csv]

frame	time	drop	bg	other(cell)
1	0.5	2302.667	58.222	67.494
2	0.99	2471.111	66.111	67.807
3	1.49	2327.889	56	65.585
4	1.99	2231.667	58	68.374
5	2.48	2127.444	58.111	69.339
6	2.98	2080.889	63.111	67.811
7	3.48	2385.778	57.778	68.478
8	3.97	2288.333	62.667	68.995
9	4.47	2334.667	54.556	68.431
10	4.97	149.222	57.111	67.603
11	5.46	193.444	56.667	66.074
12	5.96	285.556	55.111	66.493
13	6.46	231.111	56.889	66.312
14	6.95	375.667	56.667	67.792
15	7.45	311.444	56.889	67.488
16	7.95	370.111	55.778	67.535
17	8.44	274.778	58.889	66.627
18	8.94	297.444	55.556	67.604
19	9.44	384.444	57.556	66.272
20	9.93	402.333	54.889	67.358
21	10.43	434.556	55.889	67.553
22	10.93	480	54	66.837
23	11.42	415.111	55.778	68.197
24	11.92	492.444	56.778	65.857
25	12.42	444	57.889	67.246
26	12.91	547.111	56.222	68.12
27	13.41	676.667	55.111	67.242
28	13.91	538.111	55.667	65.69
29	14.4	484.556	56.889	67.476
30	14.9	620.222	56.222	69.032
31	15.4	677.222	56.222	66.891
32	15.89	586.667	57	68.741
33	16.39	552.444	56.111	66.935
34	16.89	604.667	57.667	67.824
35	17.38	786.222	66.222	68.371
36	17.88	642.444	57.111	66.967
37	18.38	599.333	54.667	67.028
38	18.87	658.444	56.111	67.741
39	19.37	725.444	56	67.806
40	19.87	764	56	68.529
41	20.36	720.222	60.778	66.426
42	20.86	630.556	58.556	66.931
43	21.36	679.889	55.889	67.754
44	21.85	720.667	56.667	68.368
45	22.35	706	57.222	66.806
46	22.85	723.333	55.333	68.604
47	23.34	711.111	61.111	68.438
48	23.84	693.111	55.667	67.305
49	24.34	756.111	56.444	68.22
50	24.83	759.778	57.556	67.148
51	25.33	759.778	55.333	66.795
52	25.83	695.667	56.444	67.095
53	26.32	890.111	56.111	67.892
54	26.82	1062.222	57.111	68.605
55	27.32	960.778	57.111	68.056
56	27.81	825.556	57.333	67.719
57	28.31	850.444	56.333	67.895
58	28.81	738.444	62.333	68.021
59	29.3	719.667	56.111	68.288
60	29.8	922.556	55.556	66.87
61	30.3	891.778	55	67.491
62	30.79	911.111	56.444	67.08
63	31.29	870.667	57	67.964
64	31.79	976	64.222	64.861
65	32.28	939.556	56.444	66.973
66	32.78	908.444	56.667	66.281
67	33.28	886.444	56.111	68.17
68	33.77	998.444	59.667	67.913
69	34.27	925.222	57	67.85
70	34.77	955.778	56.444	66.152
71	35.26	1069.222	55.667	67.778
72	35.76	945.333	58.556	66.605
73	36.26	998	55.111	68.699
74	36.75	1045.667	56	67.036
75	37.25	903.333	56.778	67.682
76	37.75	998.222	55.556	68.412
77	38.24	1101.333	56.444	67.92
78	38.74	989.111	56.444	67.013
79	39.24	890.111	57.111	67.966
80	39.73	1004	59.333	67.997
81	40.23	989.444	55.222	67.059
82	40.73	950.556	55.222	66.966
83	41.22	1100.889	54.889	68.797
84	41.72	1064.667	55.778	67.867
85	42.22	1026.556	56.556	68.571
86	42.71	876.889	54.667	66.804
87	43.21	1123.889	54.667	68.887
88	43.71	1032.778	57.667	66.739
89	44.2	1102.667	57.222	66.308
90	44.7	972.444	54.889	66.992
91	45.2	939.889	54.889	68.678
