# Supplementary material for: Overexpression of the microtubule-binding protein CLIP-170 induces a +TIP network superstructure consistent with a biomolecular condensate
Source: PLoS One. 2021 Dec 10;16(12):e0260401. doi: 10.1371/journal.pone.0260401 (PMC8664194; doi:10.1371/journal.pone.0260401)
Supplement: S6 File — This.zip file contains the minimal data sets used to reach the numerical conclusions drawn in Fig 6 and S6 Fig in S5 File. (ZIP) [file pone.0260401.s006.zip › S6 File/supportingData_FRAP/256_2fs_01027.csv]

frame	time	drop	bg	other(cell)
1	0.5	1351.444	58.667	79.463
2	0.99	1350.111	56.778	78.907
3	1.49	1373.556	57.222	77.375
4	1.99	1422.889	57.111	77.371
5	2.48	1195.111	57.889	76.662
6	2.98	1210.444	56.333	77.375
7	3.48	1294.556	60.556	75.981
8	3.97	1168.333	57.444	76.367
9	4.47	1203.778	58.333	79.089
10	4.97	132	57.889	73.104
11	5.46	212.222	59.222	74.917
12	5.96	274.778	62.889	74.712
13	6.46	380.222	63.111	75.013
14	6.95	310.333	57.667	75.025
15	7.45	348.333	58.111	74.157
16	7.95	396.444	58.444	74.13
17	8.44	451.111	57.444	75.782
18	8.94	458.333	59.222	73.296
19	9.44	448.333	57.444	71.654
20	9.93	429.333	60.333	72.854
21	10.43	515	58.111	73.61
22	10.93	485.556	56.778	73.868
23	11.42	554.222	58.778	72.819
24	11.92	569.556	58.778	74.083
25	12.42	599.444	58.889	73.511
26	12.91	628.444	58.889	70.997
27	13.41	663.333	71.444	72.301
28	13.91	610.333	58.667	74.475
29	14.4	596.444	56.556	72.61
30	14.9	494.111	58.444	72.148
31	15.4	661.889	59	72.213
32	15.89	708	57.667	71.919
33	16.39	660.444	57.778	71.713
34	16.89	644.889	58.444	71.814
35	17.38	662.333	60.556	71.286
36	17.88	600.333	57.333	71.217
37	18.38	606.556	59.667	73.032
38	18.87	583.889	63.111	73.202
39	19.37	649.667	57.222	73.754
40	19.87	651.333	58.778	71.9
41	20.36	679.889	58.778	72.228
42	20.86	647.556	58.222	71.916
43	21.36	655.111	59.111	73.027
44	21.85	797.889	57.667	71.5
45	22.35	755.444	58.889	72.802
46	22.85	729.778	59.444	73.635
47	23.34	776.444	60	70.681
48	23.84	859.556	58.333	72.074
49	24.34	696.111	60.111	71.703
50	24.83	770	57.778	72.349
51	25.33	744.667	58.333	72.531
52	25.83	787.778	57.444	72.947
53	26.32	762	55.889	72.64
54	26.82	830.667	58	72.938
55	27.32	697.111	57.111	70.04
56	27.81	684	60.889	72.171
57	28.31	810	58.111	72.64
58	28.81	716.111	58.111	72.493
59	29.3	747.778	58.333	70.924
60	29.8	798	60.111	72.533
61	30.3	818	59.667	72.989
62	30.79	744.667	59.889	71.493
63	31.29	857.889	60.556	72.461
64	31.79	890.889	56.444	74.115
65	32.28	740.222	60.667	72.049
66	32.78	752.222	58.333	72.288
67	33.28	771.333	56.667	73.746
68	33.77	864.556	55.778	72.207
69	34.27	804	57.222	71.211
70	34.77	741.778	59.889	72.496
71	35.26	772.556	64.222	71.695
72	35.76	812.111	58.556	73.896
73	36.26	729.333	55.333	73.44
74	36.75	829.222	55.889	72.701
75	37.25	851	60.889	73.808
76	37.75	662.889	57.444	73.661
77	38.24	832.778	57.778	73.411
78	38.74	783.778	57.778	72.911
79	39.24	771.222	57.778	73.673
80	39.73	906.333	56.889	73.53
81	40.23	935	58.444	73.076
82	40.73	877.222	62.222	71.689
83	41.22	839.111	59.111	73.402
84	41.72	742.556	56.778	72.571
85	42.22	862.111	59.222	72.086
86	42.71	817.667	56.333	73.102
87	43.21	652.333	62	72.968
88	43.71	914.222	61.778	73.467
89	44.2	744.333	55.889	70.924
90	44.7	850.556	57.222	73.766
91	45.2	876	60	72.458
