# Supplementary material for: Overexpression of the microtubule-binding protein CLIP-170 induces a +TIP network superstructure consistent with a biomolecular condensate
Source: PLoS One. 2021 Dec 10;16(12):e0260401. doi: 10.1371/journal.pone.0260401 (PMC8664194; doi:10.1371/journal.pone.0260401)
Supplement: S6 File — This.zip file contains the minimal data sets used to reach the numerical conclusions drawn in Fig 6 and S6 Fig in S5 File. (ZIP) [file pone.0260401.s006.zip › S6 File/supportingData_FRAP/256_2fs_01033.csv]

frame	time	drop	bg	other(cell)
1	0.5	1296.889	57.333	77.232
2	0.99	1294.556	56.889	79.084
3	1.49	1339.556	57.556	77.59
4	1.99	1406.222	57.444	79.753
5	2.48	1435.778	57.222	77.099
6	2.98	1273.222	55.444	76.589
7	3.48	1418.333	58	77.298
8	3.97	1188.778	56.444	76.294
9	4.47	1291.667	57.556	76.632
10	4.97	145	59.444	76.105
11	5.46	232.667	61.667	78.641
12	5.96	277.889	57.222	76.734
13	6.46	252.222	58.111	79.243
14	6.95	259.222	55.889	78.489
15	7.45	325.667	62.333	78.477
16	7.95	265	57.889	78.334
17	8.44	357.333	61.111	77.732
18	8.94	384.333	57.222	80.389
19	9.44	301.333	59.556	78.961
20	9.93	393	60.444	77.57
21	10.43	372	56.444	76.82
22	10.93	386.889	55.889	76.318
23	11.42	583.333	57.222	76.862
24	11.92	570.444	56.778	76.428
25	12.42	420.556	58.778	77.864
26	12.91	430	68.222	77.892
27	13.41	518.333	58.444	77.741
28	13.91	458.667	56.556	76.714
29	14.4	538.222	57.222	77.589
30	14.9	632.667	64.111	78.485
31	15.4	481.667	57.556	77.684
32	15.89	495.333	58	80.114
33	16.39	556.444	57.222	79.53
34	16.89	572.333	58.111	79.106
35	17.38	550.889	57	77.953
36	17.88	614.222	57.111	79.208
37	18.38	596.889	59.444	78.043
38	18.87	675.444	57.667	78.503
39	19.37	649.889	58.222	80.828
40	19.87	739.222	56.556	79.938
41	20.36	657.889	56.889	79.14
42	20.86	596.222	56.222	77.139
43	21.36	597.889	58.556	79.633
44	21.85	764.889	56.667	80.26
45	22.35	712.333	59.444	80.846
46	22.85	689.889	56.333	79.822
47	23.34	621.889	57	79.132
48	23.84	719.778	56.667	78.514
49	24.34	632.111	69.556	80.864
50	24.83	816.111	60.222	78.859
51	25.33	747.778	57.222	78.815
52	25.83	683.222	58.556	81.025
53	26.32	686.556	64.556	79.032
54	26.82	798.333	57.444	80.279
55	27.32	774.222	56.333	79.85
56	27.81	727.778	58	79.644
57	28.31	749	57.333	79.959
58	28.81	648.222	57.111	79.074
59	29.3	784.778	56.778	79.807
60	29.8	780.333	55.333	79.162
61	30.3	661.333	57.222	78.509
62	30.79	643.333	56	79.021
63	31.29	641	56.778	78.384
64	31.79	689.778	58.333	79.066
65	32.28	678.889	58.889	75.924
66	32.78	651.222	57.111	78.042
67	33.28	693.333	58.556	78.323
68	33.77	617.778	63.556	77.307
69	34.27	630.111	58.889	77.757
70	34.77	600.889	54	77.22
71	35.26	631.333	56.556	80.115
72	35.76	693.889	56.889	77.774
73	36.26	653	57.222	78.496
74	36.75	679.667	61.111	78.018
75	37.25	716.444	58.333	78.128
76	37.75	665.111	57.222	76.632
77	38.24	698.556	57.111	76.316
78	38.74	623.667	57.667	78.777
79	39.24	743.111	59.111	77.936
80	39.73	668.778	57.333	77.721
81	40.23	736.667	58.556	77.502
82	40.73	618.778	57.333	78.5
83	41.22	645.444	56.667	78.035
84	41.72	693.778	57.889	76.707
85	42.22	542.889	57.778	79.222
86	42.71	576.111	61.222	78.004
87	43.21	634.667	56.111	78.364
88	43.71	640.111	56.333	78.316
89	44.2	655.667	58.222	79.213
90	44.7	713	57.667	78.265
91	45.2	760	57.444	77.922
