# Supplementary material for: Overexpression of the microtubule-binding protein CLIP-170 induces a +TIP network superstructure consistent with a biomolecular condensate
Source: PLoS One. 2021 Dec 10;16(12):e0260401. doi: 10.1371/journal.pone.0260401 (PMC8664194; doi:10.1371/journal.pone.0260401)
Supplement: S6 File — This.zip file contains the minimal data sets used to reach the numerical conclusions drawn in Fig 6 and S6 Fig in S5 File. (ZIP) [file pone.0260401.s006.zip › S6 File/supportingData_FRAP/256_2fs_01025.csv]

frame	time	drop	bg	other(cell)
1	0.5	1220.333	56.444	74.172
2	0.99	1327.444	56.667	74.083
3	1.49	1139.222	57.889	73.845
4	1.99	1326	58.222	74.397
5	2.48	1277.444	58.889	75.939
6	2.98	1273.778	56.889	73.459
7	3.48	1124.444	58.667	74.361
8	3.97	1268.444	58.667	73.943
9	4.47	1359.556	59.889	72.659
10	4.97	115.556	62.778	71.568
11	5.46	141.556	57.889	72.787
12	5.96	161.444	57.111	71.108
13	6.46	241.889	59.444	71.837
14	6.95	264.444	58.222	71.903
15	7.45	286	58.667	72.657
16	7.95	259	57	71.638
17	8.44	454.889	59.111	72.276
18	8.94	353.444	58.889	71.586
19	9.44	286.444	57.222	70.303
20	9.93	324.889	60	71.526
21	10.43	360.222	58	71.47
22	10.93	383.444	58.444	71.172
23	11.42	391.667	58.111	72.288
24	11.92	432	59.556	71.031
25	12.42	439.556	56.444	70.778
26	12.91	430.111	58.111	70.102
27	13.41	494.222	57.667	71.346
28	13.91	413.333	57.444	70.883
29	14.4	441.222	57	71.937
30	14.9	436	57.556	73.086
31	15.4	447.667	56.111	71.811
32	15.89	548.778	55.444	69.971
33	16.39	479.333	56.444	71.404
34	16.89	585.667	56.889	71.958
35	17.38	627.444	57.333	72.337
36	17.88	613.333	57.444	72.083
37	18.38	503.333	59.556	72.92
38	18.87	498.222	56.222	72.655
39	19.37	582	58.111	70.736
40	19.87	636	58.333	72.693
41	20.36	558.556	57.333	71.869
42	20.86	587.667	58.556	72.865
43	21.36	555.889	57.889	71.797
44	21.85	538.667	58.333	71.929
45	22.35	555.444	57.444	71.664
46	22.85	605.667	57.333	70.662
47	23.34	590.333	56.889	70.248
48	23.84	611.444	57.333	70.86
49	24.34	641.444	57.889	71.717
50	24.83	632.333	57.444	69.511
51	25.33	674.333	56.111	72.629
52	25.83	591.778	56.111	70.886
53	26.32	701.778	57.778	71.054
54	26.82	521.667	63.333	69.811
55	27.32	652	55.889	69.944
56	27.81	702.222	55.222	70.638
57	28.31	642.333	58.667	70.12
58	28.81	645.444	58.333	70.782
59	29.3	628.667	60.444	70.772
60	29.8	556.222	58.556	70.156
61	30.3	562.111	58.556	69.279
62	30.79	472.778	57.889	70.662
63	31.29	575.444	57	69.108
64	31.79	595.333	57	70.616
65	32.28	671.556	58.222	70.907
66	32.78	814.222	56.889	69.992
67	33.28	587	56.333	71.104
68	33.77	695.889	59.778	70.885
69	34.27	696.111	57	69.911
70	34.77	800.778	58.222	70.289
71	35.26	767.333	59.444	71.511
72	35.76	740.333	59.556	72.097
73	36.26	721	64.111	71.03
74	36.75	808.333	59	70.003
75	37.25	599.222	56.222	71.608
76	37.75	740.333	57.222	72.252
77	38.24	580.556	56.556	69.774
78	38.74	581	58.444	71.941
79	39.24	571.778	58.556	71.397
80	39.73	498.778	56.556	70.069
81	40.23	665.444	56.111	71.502
82	40.73	607.111	58.667	70.143
83	41.22	476.889	58.778	70.338
84	41.72	502.889	58.889	70.019
85	42.22	677.556	54.778	71.228
86	42.71	614.667	58	69.524
87	43.21	532	62.222	70.649
88	43.71	610.222	57.222	70.303
89	44.2	704	56.778	68.794
90	44.7	572.556	57.333	69.61
91	45.2	595	58.667	69.87
