# Supplementary material for: Overexpression of the microtubule-binding protein CLIP-170 induces a +TIP network superstructure consistent with a biomolecular condensate
Source: PLoS One. 2021 Dec 10;16(12):e0260401. doi: 10.1371/journal.pone.0260401 (PMC8664194; doi:10.1371/journal.pone.0260401)
Supplement: S6 File — This.zip file contains the minimal data sets used to reach the numerical conclusions drawn in Fig 6 and S6 Fig in S5 File. (ZIP) [file pone.0260401.s006.zip › S6 File/supportingData_FRAP/256_2fs_01031.csv]

frame	time	drop	bg	other(cell)
1	0.5	866.556	59.778	73.11
2	0.99	772.333	57.556	74.618
3	1.49	892.667	59.222	74.79
4	1.99	833	56.556	74.296
5	2.48	776.222	58.333	74.246
6	2.98	741.222	59.222	72.452
7	3.48	939.111	58.667	72.065
8	3.97	859.889	58.556	72.868
9	4.47	913.111	58.222	73.598
10	4.97	103	58.444	74.515
11	5.46	108.889	58.111	72.584
12	5.96	116.444	57.778	72.166
13	6.46	132.556	59	74.823
14	6.95	146.333	57.667	74.292
15	7.45	192.333	60.333	72.202
16	7.95	204.556	56.556	71.932
17	8.44	204.444	56.667	73.074
18	8.94	209.222	57.222	73.117
19	9.44	196.778	58.222	73.324
20	9.93	227.222	56.889	73.539
21	10.43	185.889	55.778	73.868
22	10.93	190.111	57.222	74.364
23	11.42	192.111	58	76.24
24	11.92	196.111	65.778	75.956
25	12.42	264.667	56.444	75.324
26	12.91	196.778	57.556	76.921
27	13.41	276.222	58.444	74.96
28	13.91	195.667	59.556	76.202
29	14.4	232	58.444	74.428
30	14.9	238	60	75.041
31	15.4	239.556	58.778	74.524
32	15.89	244.444	56.556	73.662
33	16.39	241.667	58.333	73.559
34	16.89	280.556	59.556	74.345
35	17.38	287.889	58.556	74.522
36	17.88	325.889	58.222	72.679
37	18.38	265.778	58.111	72.75
38	18.87	231.111	58.222	71.542
39	19.37	333	59.333	72.763
40	19.87	344.667	58.889	73.101
41	20.36	364.222	58.222	72.94
42	20.86	290.444	59	74.851
43	21.36	326.111	57.889	72.196
44	21.85	383.444	56.556	74.335
45	22.35	333.778	61	71.823
46	22.85	286.889	58	71.165
47	23.34	301.222	58.667	71.753
48	23.84	207.667	58.444	74.357
49	24.34	312.111	56.778	72.122
50	24.83	335.222	57.778	71.567
51	25.33	267.222	57.667	72.782
52	25.83	348.111	58.889	73.467
53	26.32	341.444	56.556	72.012
54	26.82	337.333	56.667	71.049
55	27.32	278.778	60.111	72.829
56	27.81	286.444	57.889	73.511
57	28.31	266.667	56.667	73.896
58	28.81	221.667	63.333	72.938
59	29.3	253.111	56.556	72.978
60	29.8	239.556	55.889	71.058
61	30.3	318	58.111	72.105
62	30.79	320.667	56.444	73.087
63	31.29	278	57.333	70.794
64	31.79	317.222	56.111	74.616
65	32.28	390.222	57.667	71.905
66	32.78	256.667	58	70.291
67	33.28	323.333	57.667	71.627
68	33.77	312.556	59.222	73.115
69	34.27	313.444	56.889	72.112
70	34.77	359.889	57.778	71.931
71	35.26	344.889	59.556	71.678
72	35.76	332.778	58	72.202
73	36.26	400.111	57	71.17
74	36.75	337.333	59.778	73.895
75	37.25	309	56.889	72.433
76	37.75	427.333	58.222	72.329
77	38.24	344.333	58.556	72.853
78	38.74	421.444	57.111	70.739
79	39.24	390.444	58.111	71.167
80	39.73	445.111	57	72.801
81	40.23	354.556	60.556	73.356
82	40.73	422	57	74.097
83	41.22	363.333	57.111	71.771
84	41.72	381	57.333	73.345
85	42.22	372.444	57.778	71.876
86	42.71	434.333	58.111	72.854
87	43.21	443.222	55.444	73.261
88	43.71	427.111	58.333	74.491
89	44.2	373.222	57.889	71.596
90	44.7	311.778	58.778	73.239
91	45.2	337.444	57	74.469
