# Supplementary material for: Overexpression of the microtubule-binding protein CLIP-170 induces a +TIP network superstructure consistent with a biomolecular condensate
Source: PLoS One. 2021 Dec 10;16(12):e0260401. doi: 10.1371/journal.pone.0260401 (PMC8664194; doi:10.1371/journal.pone.0260401)
Supplement: S6 File — This.zip file contains the minimal data sets used to reach the numerical conclusions drawn in Fig 6 and S6 Fig in S5 File. (ZIP) [file pone.0260401.s006.zip › S6 File/supportingData_FRAP/256_2fs_01019.csv]

frame	time	drop	bg	Other(cell)
1	0.5	1600.333	58	77.364
2	0.99	1502.333	56.222	78.873
3	1.49	1650	56.556	78.353
4	1.99	1832.111	58.667	77.04
5	2.48	1560.556	56.778	79.826
6	2.98	1748.889	58.222	79.746
7	3.48	1725.556	57.778	79.345
8	3.97	1541.889	56.667	81.242
9	4.47	1509.111	57.667	79.586
10	4.97	186.444	59	82.178
11	5.46	270	60.444	81.028
12	5.96	250.556	56.778	79.673
13	6.46	327.222	58.444	81.04
14	6.95	347.333	56.889	82.549
15	7.45	400.556	61	79.631
16	7.95	476.333	56.556	81.318
17	8.44	442	57.556	80.641
18	8.94	433.111	56.889	81.501
19	9.44	428.778	55.667	81.233
20	9.93	416.889	56.889	82.412
21	10.43	454.222	55.667	80.141
22	10.93	417.778	57.556	81.001
23	11.42	497.667	55.667	80.086
24	11.92	513.778	58.222	83.884
25	12.42	626.111	60.556	83.743
26	12.91	500.667	57.111	81.052
27	13.41	593.111	55.333	81.625
28	13.91	470.111	57.111	81.957
29	14.4	525.667	58.778	79.96
30	14.9	546	56.333	81.176
31	15.4	696.333	55.889	80.61
32	15.89	537.333	57.667	79.451
33	16.39	578.667	56.778	79.216
34	16.89	571.111	59.778	81.586
35	17.38	579.333	56	78.01
36	17.88	588.778	64.111	76.697
37	18.38	516	61.556	78.178
38	18.87	484.556	61.556	78.583
39	19.37	621.333	57.889	77.095
40	19.87	592.556	57.111	78.405
41	20.36	654.889	56.556	78.205
42	20.86	615.111	58.111	78.367
43	21.36	545.333	56.444	78.918
44	21.85	591.222	57.889	79.969
45	22.35	644.667	56.333	78.74
46	22.85	661.778	57	78.751
47	23.34	521.444	58.333	79.27
48	23.84	745.778	59	79.403
49	24.34	691.889	58.111	79.916
50	24.83	724.222	56	79.011
51	25.33	582.444	58.111	77.709
52	25.83	609.333	56.444	77.403
53	26.32	605.333	58	79.989
54	26.82	726.889	56.333	77.431
55	27.32	667.667	58	77.262
56	27.81	632.444	57.111	79.41
57	28.31	623.444	57.444	77.012
58	28.81	789.444	57.667	76.023
59	29.3	629	56.889	76.831
60	29.8	630.889	57.889	77.377
61	30.3	605.667	57.667	75.978
62	30.79	610.556	57.444	77.352
63	31.29	718.667	56.222	77.766
64	31.79	541	57.333	80.463
65	32.28	705.111	55.556	76.946
66	32.78	714.889	58.667	78.254
67	33.28	597	56	76.894
68	33.77	690.667	58.111	76.264
69	34.27	661.333	55.667	76.87
70	34.77	881.333	55.333	75.478
71	35.26	573.222	57.111	75.468
72	35.76	667.333	57.556	75.732
73	36.26	652.222	56.556	76.739
74	36.75	602.778	57.556	76.426
75	37.25	658.889	57.778	77.076
76	37.75	705.111	62.778	75.423
77	38.24	703	57.667	77.323
78	38.74	700.111	59.222	75.377
79	39.24	788.889	55.889	76.066
80	39.73	670.667	56	75.203
81	40.23	725.889	56.778	75.724
82	40.73	686.889	56.556	75.124
83	41.22	709.444	58.889	76.825
84	41.72	772.778	57.667	75.673
85	42.22	815.667	58.556	76.304
86	42.71	644	58.222	76.049
87	43.21	818	57.778	76.308
88	43.71	754.444	62.111	76.325
89	44.2	782	57.667	76.206
90	44.7	516.667	57.222	77.003
91	45.2	666	57.444	75.869
