# Supplementary material for: Overexpression of the microtubule-binding protein CLIP-170 induces a +TIP network superstructure consistent with a biomolecular condensate
Source: PLoS One. 2021 Dec 10;16(12):e0260401. doi: 10.1371/journal.pone.0260401 (PMC8664194; doi:10.1371/journal.pone.0260401)
Supplement: S6 File — This.zip file contains the minimal data sets used to reach the numerical conclusions drawn in Fig 6 and S6 Fig in S5 File. (ZIP) [file pone.0260401.s006.zip › S6 File/supportingData_FRAP/256_2fs_01018.csv]

frame	time	drop	bg	other(cell)
1	0.5	1779.222	58.778	78.32
2	0.99	1671.444	56.778	76.053
3	1.49	1591.778	57.111	76.935
4	1.99	1726.667	58.556	79.64
5	2.48	1675.444	58.444	77.616
6	2.98	1734.222	57.444	77.112
7	3.48	1555.444	67.333	77.78
8	3.97	1574.222	56.444	77.621
9	4.47	1454.333	58.444	78.405
10	4.97	264.222	56.333	77.218
11	5.46	323.667	57.889	77.357
12	5.96	346	58.667	77.566
13	6.46	372.778	56	76.615
14	6.95	352.667	57.444	77.57
15	7.45	536.667	61	77.582
16	7.95	477.222	58.444	77.316
17	8.44	583.556	58	76.129
18	8.94	609.333	57.333	78.121
19	9.44	507.111	58.333	76.259
20	9.93	499.667	57.222	74.543
21	10.43	558	57.889	76.532
22	10.93	579.556	57.889	73.977
23	11.42	762.778	56	76.88
24	11.92	678.222	58.778	76.146
25	12.42	671.889	55.333	73.842
26	12.91	651.889	60.222	74.185
27	13.41	643.111	56.778	75.144
28	13.91	685.556	57.444	75.432
29	14.4	745.444	58.222	76.068
30	14.9	670.556	55.556	73.96
31	15.4	616.444	58.667	74.541
32	15.89	614.667	58.111	76.295
33	16.39	718.444	58.333	75.336
34	16.89	834.333	59	76.889
35	17.38	722	57.222	73.96
36	17.88	835.889	60.222	76.081
37	18.38	749.778	57.222	74.875
38	18.87	749.889	56.556	76.146
39	19.37	645.556	58.111	75.482
40	19.87	855.333	58.889	75.819
41	20.36	891	56.333	75.124
42	20.86	767.556	57.333	76.125
43	21.36	704.778	57.889	74.33
44	21.85	850.222	65.667	77.251
45	22.35	859.667	61.667	76.846
46	22.85	804.333	57.889	77.487
47	23.34	797	59	76.197
48	23.84	879.444	55.778	76.135
49	24.34	782.222	57.444	73.732
50	24.83	726	60.889	76.634
51	25.33	900.556	56	76.859
52	25.83	795.111	58.333	74.616
53	26.32	981.333	59.222	75.352
54	26.82	816.667	58.889	76.964
55	27.32	720.333	57.778	75.855
56	27.81	906.556	56.667	77.049
57	28.31	885.667	58.444	74.086
58	28.81	767.333	58.111	74.441
59	29.3	860.778	58.444	76.207
60	29.8	771.556	57.778	75.97
61	30.3	800.667	57.667	75.106
62	30.79	778.556	56.222	76.413
63	31.29	889.444	58	77.003
64	31.79	887.333	57.667	77.03
65	32.28	806.556	56.667	75.715
66	32.78	948.778	57.444	77.81
67	33.28	886.222	59.333	76.909
68	33.77	864	54.667	74.209
69	34.27	917.222	57.444	75.283
70	34.77	890.889	57.778	76.093
71	35.26	950.333	56.111	76.682
72	35.76	924.222	56.889	74.804
73	36.26	794.444	57.556	76.896
74	36.75	882.333	56.667	75.04
75	37.25	900.444	59	75.428
76	37.75	718	55.111	75.393
77	38.24	754.556	60.333	76.907
78	38.74	894.889	59.556	75.618
79	39.24	1034.333	55.889	75.652
80	39.73	950.667	59.333	77.995
81	40.23	741.778	55.778	77.28
82	40.73	794	56.333	78.183
83	41.22	903.778	57.444	75.938
84	41.72	1042.444	56.889	75.239
85	42.22	838.222	55.889	78.191
86	42.71	765.667	57.556	76.754
87	43.21	970.778	58.556	77.666
88	43.71	1048.778	57.778	75.628
89	44.2	880.667	58.222	78.553
90	44.7	907.222	58.444	77.511
91	45.2	1101.111	57.222	79.301
