# Supplementary material for: Overexpression of the microtubule-binding protein CLIP-170 induces a +TIP network superstructure consistent with a biomolecular condensate
Source: PLoS One. 2021 Dec 10;16(12):e0260401. doi: 10.1371/journal.pone.0260401 (PMC8664194; doi:10.1371/journal.pone.0260401)
Supplement: S6 File — This.zip file contains the minimal data sets used to reach the numerical conclusions drawn in Fig 6 and S6 Fig in S5 File. (ZIP) [file pone.0260401.s006.zip › S6 File/supportingData_FRAP/256_2fs_01030.csv]

frame	time	drop	bg	Other(cell)
1	0.5	1670.333	58.556	73.704
2	0.99	1762.667	56.556	72.585
3	1.49	1644.556	56.111	76.458
4	1.99	1677.889	57.667	73.451
5	2.48	1658.778	57.778	76.205
6	2.98	1802.333	62.444	73.026
7	3.48	1545.556	57.667	74.184
8	3.97	1773.667	57.667	74.701
9	4.47	1513	56.667	73.949
10	4.97	122.667	63.444	71.791
11	5.46	193.778	56.222	73.396
12	5.96	279.556	55.778	73.457
13	6.46	311.444	57.222	73.657
14	6.95	365.778	61.222	73.24
15	7.45	315.556	63.333	73.307
16	7.95	450.111	58	74.233
17	8.44	373.222	57.222	73.678
18	8.94	447.111	57.556	73.296
19	9.44	493.333	58.778	72.92
20	9.93	515	56.444	73.287
21	10.43	475.778	58.222	72.451
22	10.93	483.556	58	73.533
23	11.42	492.778	58.889	73.631
24	11.92	500.667	57.333	71.739
25	12.42	499.778	59.333	73.32
26	12.91	614.667	58.556	73.814
27	13.41	612	59.556	73.551
28	13.91	567.222	62.556	74.062
29	14.4	559.556	67.111	73.623
30	14.9	662.333	65.222	72.455
31	15.4	707.111	60.111	71.977
32	15.89	592.778	61	73.38
33	16.39	706.333	58.778	72.447
34	16.89	634.778	67.556	72.499
35	17.38	617.889	61.889	70.067
36	17.88	607.778	57.444	71.633
37	18.38	739.889	60.778	72.094
38	18.87	659.667	57	73.506
39	19.37	640.222	57.889	73.125
40	19.87	696	57.333	73.611
41	20.36	754.556	59.778	72.8
42	20.86	652.333	64.333	73.067
43	21.36	616	56	72.332
44	21.85	578.889	64.556	72.198
45	22.35	700.667	63	73.303
46	22.85	697.222	58.778	73.578
47	23.34	794.667	58.444	71.34
48	23.84	660.111	57.889	71.6
49	24.34	702.556	57.444	72.342
50	24.83	840.778	58.556	72.2
51	25.33	621.778	56.778	72.535
52	25.83	794.111	58.778	72.055
53	26.32	634.333	80.222	71.878
54	26.82	717.556	59	74.569
55	27.32	652.222	57.444	71.745
56	27.81	709.222	55.667	71.038
57	28.31	697.333	58	70.307
58	28.81	766.333	57.778	72.18
59	29.3	735	59.333	72.222
60	29.8	627	66.889	70.785
61	30.3	715.889	57.778	70.604
62	30.79	585.111	57.889	73.049
63	31.29	807.444	62	69.888
64	31.79	741.778	57.222	71.64
65	32.28	595.111	57.111	71.35
66	32.78	701.444	57.444	71.1
67	33.28	732.111	67.667	70.413
68	33.77	699.778	57.778	73.129
69	34.27	724.111	56.333	72.143
70	34.77	699.111	57.444	71.27
71	35.26	702.444	56.222	71.507
72	35.76	707.778	57.333	72.397
73	36.26	636.556	60.222	71.013
74	36.75	829.556	62.222	69.543
75	37.25	825.444	58.556	70.96
76	37.75	776.111	57.556	71.528
77	38.24	788.333	61.778	72.274
78	38.74	776.333	56.333	70.314
79	39.24	809.889	57.778	72.441
80	39.73	614.556	61.444	72.139
81	40.23	663.444	57.667	71.509
82	40.73	731.667	58.778	70.298
83	41.22	650.889	57.111	69.852
84	41.72	796.556	57.667	71.642
85	42.22	703.111	61	70.536
86	42.71	868.889	59.222	70.342
87	43.21	710.333	58.111	71.942
88	43.71	700.222	58.667	70.724
89	44.2	638.889	57.667	72.082
90	44.7	889.333	60.222	70.054
91	45.2	782.667	57.111	70.606
