# Supplementary material for: Overexpression of the microtubule-binding protein CLIP-170 induces a +TIP network superstructure consistent with a biomolecular condensate
Source: PLoS One. 2021 Dec 10;16(12):e0260401. doi: 10.1371/journal.pone.0260401 (PMC8664194; doi:10.1371/journal.pone.0260401)
Supplement: S6 File — This.zip file contains the minimal data sets used to reach the numerical conclusions drawn in Fig 6 and S6 Fig in S5 File. (ZIP) [file pone.0260401.s006.zip › S6 File/supportingData_FRAP/256_2fs_01024.csv]

frame	time	drop	bg	other(cell)
1	0.5	1146.333	57.111	71.683
2	0.99	995.222	59.111	71.807
3	1.49	1019.111	57.111	69.773
4	1.99	1017.333	56	71.233
5	2.48	1082.889	58.222	71.69
6	2.98	967.222	56	73.007
7	3.48	1148	59.778	70.865
8	3.97	1158.778	61	70.701
9	4.47	1013.778	58.111	70.517
10	4.97	100.556	58.222	71.197
11	5.46	158	57.778	72.926
12	5.96	134.222	59.667	72.607
13	6.46	163.889	56.778	71.628
14	6.95	206.778	56.556	72.099
15	7.45	167.111	56.556	71.543
16	7.95	303.778	59.222	71.012
17	8.44	334.556	56.333	72.117
18	8.94	320.889	60	69.763
19	9.44	297.556	57.333	72.18
20	9.93	303.778	59.111	70.889
21	10.43	329.333	57.778	71.572
22	10.93	325.333	59.222	70.819
23	11.42	227.333	60.111	71.257
24	11.92	457.778	57.889	71.376
25	12.42	308.667	56.556	72.588
26	12.91	333.333	56.778	71.666
27	13.41	393.444	58	71.401
28	13.91	397.222	57.222	71.279
29	14.4	429.778	57.778	72.005
30	14.9	448.556	58	71.362
31	15.4	342.556	57.444	71.523
32	15.89	363	59.111	72.342
33	16.39	361.222	56.333	70.539
34	16.89	303.667	60.222	71.359
35	17.38	454.111	55.444	72.124
36	17.88	406.778	57.222	70.975
37	18.38	450.111	56.556	71.089
38	18.87	449.111	57.556	71.653
39	19.37	394.333	62.556	71.178
40	19.87	370.667	57.222	72.014
41	20.36	454.667	59.333	71.261
42	20.86	389.444	58	72.187
43	21.36	453.889	58.778	72.973
44	21.85	518.556	58.222	71.548
45	22.35	381.667	57.667	71.892
46	22.85	500.667	58.333	72.748
47	23.34	469.778	58.556	72.447
48	23.84	485.111	57.333	72.279
49	24.34	371.333	57.556	70.986
50	24.83	447.556	58.222	72.308
51	25.33	383.667	63.333	73.119
52	25.83	477.222	57.667	71.442
53	26.32	496.556	60	71.195
54	26.82	525.111	57.667	71.47
55	27.32	589	59.889	72.582
56	27.81	353.889	59.556	71.986
57	28.31	491.778	56.667	72.937
58	28.81	470.556	57.667	70.777
59	29.3	405	56.889	71.223
60	29.8	423.889	56	70.869
61	30.3	433.111	60.556	69.747
62	30.79	474.111	57.556	72.618
63	31.29	568.222	58.889	71.405
64	31.79	436.333	58.444	72.616
65	32.28	643.667	56	72.597
66	32.78	433.222	57.111	71.994
67	33.28	500.333	59.444	72.275
68	33.77	451.444	58.444	73.839
69	34.27	510.333	58	70.915
70	34.77	452.444	59.111	72.944
71	35.26	627.889	58.556	72.153
72	35.76	509.889	57.111	73.146
73	36.26	538.889	58	72.562
74	36.75	479.889	56.778	72.971
75	37.25	476.778	58.333	71.126
76	37.75	446.222	57.889	72.977
77	38.24	456.222	57	71.86
78	38.74	531.556	57.778	71.639
79	39.24	516	58.778	73.1
80	39.73	602.778	58.556	73.054
81	40.23	547.556	64.111	73.887
82	40.73	529.889	57.667	72.942
83	41.22	495	57.333	71.749
84	41.72	542.667	56.889	73.213
85	42.22	545.111	57.556	71.937
86	42.71	486.778	57.444	72.644
87	43.21	469.667	58.222	72.228
88	43.71	601.778	56.444	72.117
89	44.2	507.667	58.556	72.244
90	44.7	447.222	56.889	72.588
91	45.2	503.333	57.889	71.819
