# Supplementary material for: Overexpression of the microtubule-binding protein CLIP-170 induces a +TIP network superstructure consistent with a biomolecular condensate
Source: PLoS One. 2021 Dec 10;16(12):e0260401. doi: 10.1371/journal.pone.0260401 (PMC8664194; doi:10.1371/journal.pone.0260401)
Supplement: S6 File — This.zip file contains the minimal data sets used to reach the numerical conclusions drawn in Fig 6 and S6 Fig in S5 File. (ZIP) [file pone.0260401.s006.zip › S6 File/supportingData_FRAP/256_2fs_01008.csv]

frame	time	drop	bg	other(cell)
1	0.5	1700.556	57.556	75.011
2	0.99	1607.111	57.222	75.443
3	1.49	1797.444	55.111	74.436
4	1.99	1610.778	57.111	73.78
5	2.48	1473.222	57.333	73.673
6	2.98	1579.222	55.444	72.27
7	3.48	1644	58	74.78
8	3.97	1481.667	55.889	75.373
9	4.47	1738.889	57	74.925
10	4.97	165.333	65.778	74.604
11	5.46	376.556	56.889	73.109
12	5.96	328.667	55.333	73.342
13	6.46	457.444	58	74.202
14	6.95	538.333	55.444	71.612
15	7.45	543.111	62.556	73.853
16	7.95	563.667	58.889	72.423
17	8.44	486.889	56.222	72.135
18	8.94	559.889	60	74.045
19	9.44	697	57.778	75.847
20	9.93	608.111	57.556	74.21
21	10.43	615.111	56.222	72.078
22	10.93	685.667	57.333	73.667
23	11.42	549.778	58.556	73.056
24	11.92	835.111	56.889	71.737
25	12.42	615	55.778	72.484
26	12.91	657.222	56.889	72.109
27	13.41	708	57.444	73.723
28	13.91	750.333	57.778	72.383
29	14.4	860.778	55.667	73.478
30	14.9	724.667	56.667	73.721
31	15.4	782	58	72.274
32	15.89	779.778	55.778	72.003
33	16.39	819.111	60.222	73.218
34	16.89	938.111	57.556	74.698
35	17.38	831.222	56.222	73.189
36	17.88	844.778	58.111	74.262
37	18.38	909.556	57.667	72.23
38	18.87	952.111	54.444	73.345
39	19.37	910.111	54.889	72.867
40	19.87	906.333	57.778	71.778
41	20.36	778.778	55.444	73.168
42	20.86	1039	56.333	72.402
43	21.36	905.444	57.889	74.394
44	21.85	980.889	56.333	72.9
45	22.35	896.111	55.556	72.285
46	22.85	878.444	67.222	72.984
47	23.34	960	58.111	74.067
48	23.84	880.111	58.333	72.281
49	24.34	740.444	58.222	72.967
50	24.83	992.889	59.556	72.888
51	25.33	852.111	56.778	71.676
52	25.83	1000.556	56.556	72.763
53	26.32	996.444	57.556	71.92
54	26.82	873.444	57.889	71.994
55	27.32	863.333	57.556	73.364
56	27.81	958.222	56.111	71.149
57	28.31	1025.778	56.667	72.141
58	28.81	955.778	56.556	70.356
59	29.3	946.778	57	73.229
60	29.8	916.222	56.333	70.796
61	30.3	921.444	56.556	72.058
62	30.79	963.444	57.778	72.876
63	31.29	994.222	55.667	73.113
64	31.79	1160.667	56.556	72.212
65	32.28	893.889	57.444	73.274
66	32.78	920.444	56.889	71.723
67	33.28	900	57.333	72.777
68	33.77	954.111	57.222	71.868
69	34.27	957.333	56.333	73.399
70	34.77	932.778	56.333	73
71	35.26	867.111	56.333	70.492
72	35.76	900	58.222	71.781
73	36.26	962.889	57.333	73.127
74	36.75	958.333	55.667	71.965
75	37.25	1055	66.222	71.005
76	37.75	1062.111	57.889	71.774
77	38.24	1023.111	57.778	72.486
78	38.74	1030.778	56.111	72.758
79	39.24	927.111	56.778	72.678
80	39.73	993.444	57.556	71.104
81	40.23	1059.778	56.778	71.142
82	40.73	1048.333	55.889	71.212
83	41.22	1003.111	57.222	72.405
84	41.72	1096.889	56.111	72.355
85	42.22	1063.444	59.667	71.885
86	42.71	1003.889	57.222	73.309
87	43.21	1101.778	57.778	75.019
88	43.71	1028	55.889	73.377
89	44.2	950.444	56.111	71.821
90	44.7	1033.333	56	73.168
91	45.2	1023.444	56.889	72.049
