# Supplementary material for: Overexpression of the microtubule-binding protein CLIP-170 induces a +TIP network superstructure consistent with a biomolecular condensate
Source: PLoS One. 2021 Dec 10;16(12):e0260401. doi: 10.1371/journal.pone.0260401 (PMC8664194; doi:10.1371/journal.pone.0260401)
Supplement: S6 File — This.zip file contains the minimal data sets used to reach the numerical conclusions drawn in Fig 6 and S6 Fig in S5 File. (ZIP) [file pone.0260401.s006.zip › S6 File/supportingData_FRAP/256_2fs_01020.csv]

frame	time	drop	bg	Other(cell)
1	0.5	1800.889	58.444	79.402
2	0.99	1575.333	58.667	79.625
3	1.49	1807.333	57.556	77.536
4	1.99	1723.667	57.889	76.499
5	2.48	1756.778	57.667	77.988
6	2.98	1866	62.222	77.518
7	3.48	1661.556	58.778	77.938
8	3.97	1652.667	56.333	77.03
9	4.47	1651	57.444	76.358
10	4.97	135	56.667	75.34
11	5.46	195	58.222	75.581
12	5.96	210.111	55.889	74.974
13	6.46	226.556	55.556	74.799
14	6.95	293.667	57.111	75.452
15	7.45	299.111	59.222	74.38
16	7.95	302.889	58.667	76.015
17	8.44	354.667	57.111	74.787
18	8.94	428.667	58.111	73.824
19	9.44	433.333	59.667	73.605
20	9.93	500.111	59.111	74.534
21	10.43	417.556	59.778	73.802
22	10.93	514.111	58	75.427
23	11.42	465.222	56.778	75.421
24	11.92	491	56.222	75.422
25	12.42	510.889	58.333	73.875
26	12.91	505.111	57.111	76.076
27	13.41	446.444	57.222	75.017
28	13.91	411.333	57.222	75.415
29	14.4	498.889	57.111	75.192
30	14.9	445.222	57.778	76.103
31	15.4	556.333	56.667	75.189
32	15.89	577.778	55.889	74.182
33	16.39	621.111	55.889	75.345
34	16.89	527.222	62.778	73.64
35	17.38	624.222	58.111	74.843
36	17.88	463	57.444	73.897
37	18.38	607.111	57.667	74.366
38	18.87	533.333	58.556	74.731
39	19.37	649.222	58.444	75.054
40	19.87	453.778	55.222	73.284
41	20.36	587.667	56.444	73.299
42	20.86	509.222	56	74.121
43	21.36	456.667	57.111	73.836
44	21.85	640.889	58.889	76.3
45	22.35	602.889	57.111	72.327
46	22.85	548.222	56.333	74.592
47	23.34	626.556	56.444	74.872
48	23.84	557.556	62.889	74.576
49	24.34	592.889	57.556	74.922
50	24.83	674.111	56.778	74.092
51	25.33	645.778	57	72.887
52	25.83	556.556	58.667	74.153
53	26.32	691.556	59.222	73.03
54	26.82	693.222	56.667	74.662
55	27.32	701.889	58	77.176
56	27.81	607.889	58.778	73.084
57	28.31	609.556	57.667	73.527
58	28.81	649.667	56.778	71.909
59	29.3	612	56.222	74.492
60	29.8	640.778	57	74.913
61	30.3	755.111	57.889	72.896
62	30.79	617.222	57.333	73.251
63	31.29	630.889	57.778	73.53
64	31.79	689.556	59.333	74.713
65	32.28	662.444	55.778	72.596
66	32.78	721.111	58	74.863
67	33.28	731.778	57.444	75.651
68	33.77	727.889	56.778	74.491
69	34.27	684.333	63.444	75.178
70	34.77	702	58.556	74.17
71	35.26	834.111	59.444	74.159
72	35.76	675.889	56.889	75.337
73	36.26	785.778	58.667	75.023
74	36.75	743	57.222	75.961
75	37.25	765.778	57.222	74.43
76	37.75	550.778	57.778	75.579
77	38.24	627.667	57.222	76.046
78	38.74	649.889	53.444	75.695
79	39.24	547.222	56.667	74.266
80	39.73	503.111	58.556	74.133
81	40.23	487.333	58.222	74.01
82	40.73	608.667	58.667	74.463
83	41.22	603.556	56.444	74.389
84	41.72	738	56.222	73.992
85	42.22	839.222	59.778	74.821
86	42.71	645.111	56.333	73.766
87	43.21	860.222	55.889	73.668
88	43.71	815.889	59.111	71.582
89	44.2	759.333	59.222	73.656
90	44.7	853.778	56.556	72.998
91	45.2	877.333	57	71.806
