# Supplementary material for: Overexpression of the microtubule-binding protein CLIP-170 induces a +TIP network superstructure consistent with a biomolecular condensate
Source: PLoS One. 2021 Dec 10;16(12):e0260401. doi: 10.1371/journal.pone.0260401 (PMC8664194; doi:10.1371/journal.pone.0260401)
Supplement: S6 File — This.zip file contains the minimal data sets used to reach the numerical conclusions drawn in Fig 6 and S6 Fig in S5 File. (ZIP) [file pone.0260401.s006.zip › S6 File/supportingData_FRAP/256_2fs_01034.csv]

frame	time	drop	bg	Other(cell)
1	0.5	1388.556	59.111	76.754
2	0.99	1477.889	56.556	77.166
3	1.49	1583.556	57.444	78.205
4	1.99	1374	58.111	77.892
5	2.48	1337.222	57.444	76.466
6	2.98	1326.556	58.889	77.334
7	3.48	1625.667	58.111	78.82
8	3.97	1537.667	58.111	76.226
9	4.47	1448.889	63.333	78.675
10	4.97	187.111	56.889	78.33
11	5.46	160.444	57	78.192
12	5.96	209.667	65.222	77.109
13	6.46	206	58.111	76.413
14	6.95	244.889	57.889	74.855
15	7.45	326.444	58	75.071
16	7.95	342.111	59.111	77.967
17	8.44	272.111	58.778	76.38
18	8.94	369	56.556	77.432
19	9.44	331	55.889	78.312
20	9.93	387.889	57.889	77.572
21	10.43	371.889	58.222	77.334
22	10.93	364	56.333	77.215
23	11.42	469.222	58.222	78.259
24	11.92	439.222	57	76.581
25	12.42	416	60	76.457
26	12.91	424.778	58.222	77.06
27	13.41	475.444	66.778	78.819
28	13.91	467.222	58	76.557
29	14.4	491.778	59	75.071
30	14.9	458.444	56.222	75.577
31	15.4	578	56.889	77.262
32	15.89	420.222	61.111	77.656
33	16.39	431.111	57.444	77.939
34	16.89	369.333	64.667	77.701
35	17.38	454.111	57.444	77.257
36	17.88	555.333	62	77.119
37	18.38	489.556	58.333	75.721
38	18.87	454.111	59.444	76.676
39	19.37	457.333	56.444	76.972
40	19.87	625.222	66.444	77.461
41	20.36	514.333	56	76.789
42	20.86	538.889	56.556	76.08
43	21.36	449.333	56.111	76.354
44	21.85	610.556	60	76.182
45	22.35	495	58.556	75.77
46	22.85	401	56.444	76.737
47	23.34	673.889	56.222	75.922
48	23.84	547.778	56.444	76.143
49	24.34	540.778	58.667	77.24
50	24.83	614.889	56.333	76.05
51	25.33	599	57.222	74.498
52	25.83	560.889	57.333	75.241
53	26.32	578.444	58.667	74.596
54	26.82	506.778	58.111	76.264
55	27.32	486.778	57.333	75.578
56	27.81	562.889	57.556	75.675
57	28.31	590.556	65.333	76.015
58	28.81	674.556	58.889	74.423
59	29.3	622.111	59.333	74.988
60	29.8	645.889	56.667	74.879
61	30.3	653.111	58.111	75.673
62	30.79	474.222	63	76.33
63	31.29	511.889	58.111	75.244
64	31.79	555.333	58.667	74.286
65	32.28	592	59.444	75.049
66	32.78	650.111	59.778	74.13
67	33.28	559.556	56.333	73.803
68	33.77	547	64	75.328
69	34.27	574.889	61.111	75.306
70	34.77	593.889	63.778	75.515
71	35.26	572.222	56.889	75.448
72	35.76	591.667	56.444	76.06
73	36.26	599.778	62.222	76.016
74	36.75	542.889	59.333	74.677
75	37.25	621.889	57.222	76.892
76	37.75	589	58.333	75.79
77	38.24	690.778	56.444	74.15
78	38.74	613.444	58	75.566
79	39.24	604.667	62.556	74.778
80	39.73	571.444	66.333	75.355
81	40.23	567	58.889	75.986
82	40.73	568.889	57.667	75.942
83	41.22	551.556	58.778	75.012
84	41.72	606.111	65	74.931
85	42.22	501.778	57.556	74.872
86	42.71	537.778	55.444	75.148
87	43.21	466.333	57.667	75.741
88	43.71	625.444	59.778	75.142
89	44.2	606.222	57	75.058
90	44.7	586.111	58.889	76.054
91	45.2	466.444	57.556	76.643
