# Supplementary material for: Overexpression of the microtubule-binding protein CLIP-170 induces a +TIP network superstructure consistent with a biomolecular condensate
Source: PLoS One. 2021 Dec 10;16(12):e0260401. doi: 10.1371/journal.pone.0260401 (PMC8664194; doi:10.1371/journal.pone.0260401)
Supplement: S6 File — This.zip file contains the minimal data sets used to reach the numerical conclusions drawn in Fig 6 and S6 Fig in S5 File. (ZIP) [file pone.0260401.s006.zip › S6 File/supportingData_FRAP/256_2fs_01035.csv]

frame	time	drop	bg	Other(cell)
1	0.5	940.667	57.222	77.988
2	0.99	1030.778	59.556	77.619
3	1.49	1087.111	57.333	76.969
4	1.99	1058.333	68.889	75.924
5	2.48	900.222	57.778	79.322
6	2.98	805.111	58	77.152
7	3.48	874.667	58.222	76.644
8	3.97	834.778	57.222	78.146
9	4.47	793.444	59.667	80.612
10	4.97	92	58.778	76.993
11	5.46	162.333	57.333	75.933
12	5.96	143.111	57.222	74.618
13	6.46	186	57.222	76.483
14	6.95	222.333	55.444	75.846
15	7.45	207.667	58.556	76.881
16	7.95	259.444	57.222	77.091
17	8.44	237.222	59.778	75.923
18	8.94	298.889	64.889	75.364
19	9.44	208.556	58.778	76.308
20	9.93	306.444	67.889	74.557
21	10.43	291.111	57.333	75.1
22	10.93	284.889	58.889	75.984
23	11.42	325	59.111	75.45
24	11.92	254.889	58.556	74.535
25	12.42	344.556	58.333	74.918
26	12.91	275.111	58	74.708
27	13.41	361.111	55.444	74.336
28	13.91	341.556	56.222	74.24
29	14.4	352.444	64.111	75.812
30	14.9	388.778	59.667	73.514
31	15.4	458.778	59.556	74.875
32	15.89	365.333	58.111	75.154
33	16.39	376.889	57	73.399
34	16.89	367	62.444	72.395
35	17.38	475.444	58.111	75.452
36	17.88	375.778	56.778	74.723
37	18.38	382.889	56.111	73.245
38	18.87	416.111	58.889	74.625
39	19.37	365.778	58.556	73.438
40	19.87	386.778	57.889	73.728
41	20.36	443	58.889	75.497
42	20.86	465.111	58.333	74.441
43	21.36	392.889	57.778	75.992
44	21.85	519.333	61.222	74.938
45	22.35	379.556	58.778	74.897
46	22.85	438	58.222	76.052
47	23.34	450.556	57.444	73.885
48	23.84	439.111	57.111	74.511
49	24.34	546.444	57.444	74.845
50	24.83	462.667	58.222	76.044
51	25.33	378.333	59.111	74.774
52	25.83	524.222	64.778	73.052
53	26.32	363	66.889	74.565
54	26.82	441.111	57.444	72.601
55	27.32	435.889	57.222	73.182
56	27.81	452.667	59.111	73.175
57	28.31	522.778	58.111	74.061
58	28.81	545.556	59	72.361
59	29.3	448.556	58	74.13
60	29.8	434.111	58.111	75.173
61	30.3	505.667	64.667	73.247
62	30.79	531.222	60.111	74.038
63	31.29	461.778	57.111	73.415
64	31.79	495.667	57.667	72.941
65	32.28	480.667	58	73.585
66	32.78	437.333	57.222	72.933
67	33.28	488.333	57.667	72.9
68	33.77	500.889	58.889	73.113
69	34.27	562.778	58.889	71.546
70	34.77	534.444	58.889	72.038
71	35.26	578.667	57.778	72.761
72	35.76	436	58.444	72.479
73	36.26	512.556	57	72.387
74	36.75	433.556	57.444	72.41
75	37.25	438.222	58.667	72.674
76	37.75	491.111	59.667	74.326
77	38.24	534.444	59	73.183
78	38.74	468.556	58.889	71.798
79	39.24	375	57.333	73.531
80	39.73	462.444	56.333	73.491
81	40.23	475.333	63.778	73.211
82	40.73	421	60.333	72.52
83	41.22	507.444	58.667	74.107
84	41.72	434.556	58	74.152
85	42.22	473.889	55.667	74.438
86	42.71	444.444	57.333	72.926
87	43.21	448.667	58.556	72.819
88	43.71	368.111	58.333	73.341
89	44.2	370.111	58.889	73.547
90	44.7	397.889	57.111	74.492
91	45.2	473.222	59.556	73.161
