# Supplementary material for: Overexpression of the microtubule-binding protein CLIP-170 induces a +TIP network superstructure consistent with a biomolecular condensate
Source: PLoS One. 2021 Dec 10;16(12):e0260401. doi: 10.1371/journal.pone.0260401 (PMC8664194; doi:10.1371/journal.pone.0260401)
Supplement: S6 File — This.zip file contains the minimal data sets used to reach the numerical conclusions drawn in Fig 6 and S6 Fig in S5 File. (ZIP) [file pone.0260401.s006.zip › S6 File/supportingData_FRAP/256_2fs_01021.csv]

frame	time	drop	bg	Other(cell)
1	0.5	1713.444	56.778	76.097
2	0.99	1475.556	57.667	77.244
3	1.49	1452.778	56.889	75.723
4	1.99	1338	58.444	76.543
5	2.48	1476.222	56.778	76.523
6	2.98	1501.333	57.444	77.121
7	3.48	1503.222	58.333	75.903
8	3.97	1395.222	55.333	77.425
9	4.47	1349.889	55.667	76.601
10	4.97	117	58.333	74.542
11	5.46	178.444	57.444	74.172
12	5.96	160.444	61.778	76.015
13	6.46	241.556	55.667	72.973
14	6.95	257.556	57.222	74.837
15	7.45	241.667	57.222	74.211
16	7.95	186.222	57.778	74.532
17	8.44	255.889	56.889	74.333
18	8.94	390.111	57.444	74.069
19	9.44	382.111	56.889	74.189
20	9.93	383.333	56.222	72.205
21	10.43	436.444	57.667	74.544
22	10.93	465.778	66.444	76.154
23	11.42	325.111	58	75.008
24	11.92	339.111	58.778	73.859
25	12.42	291.778	58.333	75.874
26	12.91	432.333	57.667	74.075
27	13.41	367.778	61.222	73.87
28	13.91	414.889	57.111	74.004
29	14.4	332	56.667	74.662
30	14.9	480	56.111	74.265
31	15.4	565.444	56	73.35
32	15.89	539.889	58	73.894
33	16.39	517.889	58.333	72.481
34	16.89	504.667	58.444	73.872
35	17.38	454.333	56.333	72.397
36	17.88	454	57.111	74.596
37	18.38	511	57	72.582
38	18.87	427.111	59	74.235
39	19.37	521	54.889	74.879
40	19.87	462.222	56.444	72.837
41	20.36	601.444	57.778	74.012
42	20.86	453.778	57.333	73.639
43	21.36	458.444	56.556	73.666
44	21.85	471.889	56.444	72.963
45	22.35	510	58.889	73.817
46	22.85	478.222	57	72.399
47	23.34	538.889	58.889	71.98
48	23.84	533.444	57.778	73.247
49	24.34	551.444	59.667	72.496
50	24.83	671.444	57.889	72.927
51	25.33	500.333	55.333	73.119
52	25.83	572.778	57.111	73.188
53	26.32	631	55.111	72.574
54	26.82	639.889	58.333	72.997
55	27.32	576.556	57.333	74.421
56	27.81	647.111	70.556	74.476
57	28.31	498.333	58.222	74.502
58	28.81	576	59.667	73.972
59	29.3	585.222	57	73.297
60	29.8	642.444	58.778	72.924
61	30.3	655.111	59	73.36
62	30.79	637.556	64.778	73.795
63	31.29	714.667	58.778	74.8
64	31.79	495.222	58.111	73.774
65	32.28	617	58.667	72.933
66	32.78	582	58.222	72.506
67	33.28	789.556	57.778	73.518
68	33.77	625.444	57.889	73.397
69	34.27	570.556	56.778	74.154
70	34.77	669.778	58.333	72.559
71	35.26	640.778	55.444	73.31
72	35.76	643.778	57.111	72.137
73	36.26	648.222	57.778	72.102
74	36.75	731	58.222	72.675
75	37.25	657.444	55.778	72.825
76	37.75	639.667	57.889	72.732
77	38.24	497	57.333	73.941
78	38.74	701.556	57.556	73.126
79	39.24	754	60.889	71.586
80	39.73	802.444	56.111	71.891
81	40.23	801.667	57.333	71.537
82	40.73	741.222	58.556	73.489
83	41.22	655.111	57.778	71.396
84	41.72	723.111	57.444	73.272
85	42.22	627.222	55.333	71.892
86	42.71	673.444	58.889	71.358
87	43.21	843.333	57	71.831
88	43.71	676.889	60.556	71.832
89	44.2	756.778	56.889	72.431
90	44.7	623.111	56.333	71.95
91	45.2	611.111	57.778	74.149
