# Supplementary material for: Overexpression of the microtubule-binding protein CLIP-170 induces a +TIP network superstructure consistent with a biomolecular condensate
Source: PLoS One. 2021 Dec 10;16(12):e0260401. doi: 10.1371/journal.pone.0260401 (PMC8664194; doi:10.1371/journal.pone.0260401)
Supplement: S6 File — This.zip file contains the minimal data sets used to reach the numerical conclusions drawn in Fig 6 and S6 Fig in S5 File. (ZIP) [file pone.0260401.s006.zip › S6 File/supportingData_FRAP/256_2fs_01009.csv]

frame	time	drop	bg	other(cell)
1	0.5	1657.667	57.444	78.118
2	0.99	1687.111	57.111	78.756
3	1.49	1581.667	61	78.165
4	1.99	1784.889	56.889	78.195
5	2.48	1791.889	64.111	77.647
6	2.98	1576	55.667	77.799
7	3.48	1626.889	54.889	77.122
8	3.97	1949	57.889	79.099
9	4.47	1573.111	56	77.465
10	4.97	275.667	54.778	76.164
11	5.46	279.556	56.444	76.534
12	5.96	406.778	57	76.047
13	6.46	504.667	55.889	76.338
14	6.95	488.333	57.111	75.507
15	7.45	483.444	57.556	74.349
16	7.95	593	57.111	76.488
17	8.44	509.222	56.778	73.841
18	8.94	651	55.444	76.318
19	9.44	563.556	56.778	74.431
20	9.93	607	54.889	73.531
21	10.43	684.778	56.778	75.771
22	10.93	704.889	57.667	76.27
23	11.42	669.889	59.111	77.109
24	11.92	774.556	56.556	75.741
25	12.42	694.444	58.556	74.774
26	12.91	694.889	56.556	77.009
27	13.41	759.778	58	76.032
28	13.91	735.778	56.556	76.881
29	14.4	829	57.333	75.496
30	14.9	799	55.444	76.042
31	15.4	742.111	56.333	74.916
32	15.89	858.222	56.556	75.192
33	16.39	956.667	56.444	75.944
34	16.89	736.444	57.667	74.776
35	17.38	875.444	56.778	74.526
36	17.88	783.889	57.889	74.376
37	18.38	923.889	56.444	75.439
38	18.87	899.111	56.889	74.844
39	19.37	906.111	57.556	74.568
40	19.87	823.111	58.333	73.938
41	20.36	873.222	56.778	75.476
42	20.86	883.222	57	74.739
43	21.36	826.111	57.778	73.908
44	21.85	903.889	57.333	75.528
45	22.35	849.444	56	74.952
46	22.85	873.444	58	74.373
47	23.34	833.778	56.667	71.935
48	23.84	914.556	55.222	73.303
49	24.34	964.222	57.778	74.913
50	24.83	873.111	57.556	72.13
51	25.33	923.444	62.333	74.454
52	25.83	964.333	56.778	74.04
53	26.32	942.889	56.889	73.143
54	26.82	907.444	56.667	74.644
55	27.32	947.667	57.111	72.668
56	27.81	956	57.889	73.889
57	28.31	977.444	57.556	74.092
58	28.81	882.222	57.333	74.119
59	29.3	900.444	58.778	74.103
60	29.8	829.667	56	72.239
61	30.3	894	57.111	72.117
62	30.79	932.333	56.778	74.986
63	31.29	988.778	58.889	73.343
64	31.79	811.222	58.889	74.073
65	32.28	837.333	56.889	74.864
66	32.78	956.556	55.778	72.19
67	33.28	984.556	56.111	72.653
68	33.77	1065.222	56.667	73.085
69	34.27	921.889	54.444	73.078
70	34.77	1092.444	59	74.117
71	35.26	888.333	57.889	72.716
72	35.76	898.778	57.111	73.008
73	36.26	1111.667	57.778	73.35
74	36.75	890.778	57.889	73.694
75	37.25	916.222	56.111	74.073
76	37.75	1001.556	58.556	74.746
77	38.24	979.667	58.556	73.481
78	38.74	996.222	57.889	74.313
79	39.24	1009.667	60.111	74.567
80	39.73	956.111	56.889	73.502
81	40.23	891.556	55.333	72.973
82	40.73	989.667	59.444	72.332
83	41.22	941.889	56.222	73.016
84	41.72	967.444	54.778	75.116
85	42.22	949.778	58.333	73.041
86	42.71	1011.556	56.333	73.252
87	43.21	1083	57.222	73.156
88	43.71	963.444	56.333	72.953
89	44.2	990.333	54.889	75.462
90	44.7	983.444	59.333	73.326
91	45.2	945.889	58.222	73.246
