# Supplementary material for: Overexpression of the microtubule-binding protein CLIP-170 induces a +TIP network superstructure consistent with a biomolecular condensate
Source: PLoS One. 2021 Dec 10;16(12):e0260401. doi: 10.1371/journal.pone.0260401 (PMC8664194; doi:10.1371/journal.pone.0260401)
Supplement: S6 File — This.zip file contains the minimal data sets used to reach the numerical conclusions drawn in Fig 6 and S6 Fig in S5 File. (ZIP) [file pone.0260401.s006.zip › S6 File/supportingData_FRAP/256_2fs_01023.csv]

frame	time	drop	bg	other(cell)
1	0.5	1452.222	57.444	79.635
2	0.99	1349.778	57.222	79.319
3	1.49	1440.667	56.556	78.464
4	1.99	1551.333	59.111	79.231
5	2.48	1390.222	58.778	77.329
6	2.98	1334.111	58.667	78.784
7	3.48	1398.556	57	78.185
8	3.97	1371.111	55.556	78.067
9	4.47	1480.556	56.444	76.489
10	4.97	107.333	59.111	81.104
11	5.46	164.556	57.333	79.99
12	5.96	238.889	58.444	81.861
13	6.46	355.222	56.333	80.316
14	6.95	266.333	58.556	79.556
15	7.45	358.778	57.667	78.987
16	7.95	342.556	56.111	80.481
17	8.44	323.111	57.889	78.963
18	8.94	321.778	59	77.91
19	9.44	373	58.889	79.964
20	9.93	262.444	58.556	78.457
21	10.43	471.333	64.778	79.666
22	10.93	368.111	58.222	78.944
23	11.42	426.778	56.556	80.176
24	11.92	488	59.333	79.792
25	12.42	445.333	57.667	78.94
26	12.91	528.333	57.778	78.997
27	13.41	538.333	54.889	78.187
28	13.91	439.333	57.444	78.327
29	14.4	586.111	59.667	79.743
30	14.9	550.111	57.222	78.194
31	15.4	480.556	56.778	77.872
32	15.89	530.556	56	77.704
33	16.39	528.444	58	75.504
34	16.89	555.556	57.556	77.097
35	17.38	564.778	61.667	77.873
36	17.88	475	58.222	76.888
37	18.38	531.667	58	78.366
38	18.87	559.889	58.111	75.747
39	19.37	653	57.667	75.483
40	19.87	612.111	60.222	75.984
41	20.36	645.333	59.111	76.705
42	20.86	671.889	58.444	75.64
43	21.36	685.222	57.444	76.67
44	21.85	670.333	58.222	76.314
45	22.35	795.222	57	75.931
46	22.85	649.111	59.222	77.032
47	23.34	689.889	59	74.535
48	23.84	692.778	58.444	75.435
49	24.34	736.778	55.889	75.801
50	24.83	673.111	58.222	74.849
51	25.33	779.111	58.778	75.761
52	25.83	694.222	59.222	74.689
53	26.32	725.333	58	74.779
54	26.82	735.778	58.444	76.135
55	27.32	734.222	58.222	76.63
56	27.81	855.111	57.667	74.542
57	28.31	725.222	58.889	74.058
58	28.81	782.778	58.222	76.24
59	29.3	691.444	57.889	76.205
60	29.8	744.556	55.889	75.846
61	30.3	934.556	60.111	75.618
62	30.79	829.444	58.444	74.543
63	31.29	767	57.111	75.492
64	31.79	748.667	57.778	76.385
65	32.28	819.556	55.667	76.196
66	32.78	802.111	58.556	76.717
67	33.28	848.222	57.556	74.504
68	33.77	724	58.556	77.13
69	34.27	838.444	58	76.334
70	34.77	836.222	58.222	75.146
71	35.26	753.889	57.111	75.48
72	35.76	873.333	57.667	75.404
73	36.26	748.556	58.444	74.378
74	36.75	784.444	57.444	75.113
75	37.25	888.111	58.556	74.736
76	37.75	742.333	58.556	78.003
77	38.24	851.222	58.222	74.44
78	38.74	864	58	75.106
79	39.24	866.444	57.333	74.138
80	39.73	720.556	58.444	76.397
81	40.23	904.667	59.111	76.345
82	40.73	805.667	57.667	76.944
83	41.22	727.778	57.222	74.933
84	41.72	916	56.778	75.902
85	42.22	898.111	60.333	75.564
86	42.71	961.444	58.556	76.883
87	43.21	753.667	57	76.931
88	43.71	852	63.222	77.55
89	44.2	798.667	58.667	77.765
90	44.7	798.111	56.111	77.973
91	45.2	760.444	57.222	77.344
