# Supplementary material for: Overexpression of the microtubule-binding protein CLIP-170 induces a +TIP network superstructure consistent with a biomolecular condensate
Source: PLoS One. 2021 Dec 10;16(12):e0260401. doi: 10.1371/journal.pone.0260401 (PMC8664194; doi:10.1371/journal.pone.0260401)
Supplement: S6 File — This.zip file contains the minimal data sets used to reach the numerical conclusions drawn in Fig 6 and S6 Fig in S5 File. (ZIP) [file pone.0260401.s006.zip › S6 File/supportingData_FRAP/256_2fs_01022.csv]

frame	time	drop	bg	Other(cell)
1	0.5	1295.667	63	73.578
2	0.99	1132.889	60.667	74.341
3	1.49	1270	58.111	75.209
4	1.99	1267.444	57.556	73.776
5	2.48	1269.444	57.889	75.683
6	2.98	1329.778	57.667	75.269
7	3.48	1284.333	57.889	75.35
8	3.97	1119.111	63.444	75.318
9	4.47	1227.333	58.556	76.653
10	4.97	104	57	72.97
11	5.46	165	58.444	71.826
12	5.96	190.333	59.444	72.739
13	6.46	199.889	56.778	73.822
14	6.95	302.778	57	72.707
15	7.45	317.222	58	71.129
16	7.95	257.333	58.333	71.969
17	8.44	284.333	57	73.425
18	8.94	371.111	59	71.509
19	9.44	328.667	57.111	70.918
20	9.93	298	58.111	71.161
21	10.43	383.111	57.556	73.025
22	10.93	359	57.222	70.29
23	11.42	294.556	58.556	70.771
24	11.92	415.444	59.333	69.9
25	12.42	419.444	57.444	70.977
26	12.91	398	59.667	71.542
27	13.41	359.556	57.778	70.08
28	13.91	449.778	65.444	69.539
29	14.4	428.333	59.111	69.435
30	14.9	498.667	57	69.925
31	15.4	307.444	58.222	69.965
32	15.89	395.333	55.778	68.389
33	16.39	366.778	58.889	69.259
34	16.89	522.222	58.556	68.701
35	17.38	485.778	57.222	69.679
36	17.88	428.444	59.889	69.635
37	18.38	364.444	56.222	68.016
38	18.87	435.667	56.222	68.803
39	19.37	395.444	57.889	68.509
40	19.87	349.889	57.556	69.301
41	20.36	471.889	56.111	68.767
42	20.86	351.444	56.667	69.716
43	21.36	383.778	58.556	68.138
44	21.85	335.778	57	67.663
45	22.35	299.444	56.222	68.906
46	22.85	306.667	56.556	67.9
47	23.34	254.889	55.333	67.23
48	23.84	358.111	59	66.965
49	24.34	243.222	58	67.535
50	24.83	325.333	58.444	67.426
51	25.33	457.333	57.667	68.047
52	25.83	463.556	67.556	68.299
53	26.32	450.889	57.222	67.68
54	26.82	475.667	57	69.906
55	27.32	516.556	56.889	68.036
56	27.81	481.778	58.222	68.113
57	28.31	459.444	56.222	68.114
58	28.81	491.778	58.444	67.17
59	29.3	411.222	59	67.204
60	29.8	499.333	58.222	68.082
61	30.3	558.222	58	68.058
62	30.79	567.889	59.778	66.978
63	31.29	504.333	56.778	67.23
64	31.79	453.222	57.222	67.852
65	32.28	527.556	58.333	67.251
66	32.78	424.778	57.556	67.056
67	33.28	460	56.222	65.328
68	33.77	484.556	55.889	67.498
69	34.27	568.333	58.889	67.012
70	34.77	467.111	60	67.126
71	35.26	451.667	59.556	68.725
72	35.76	527.778	60.111	67.64
73	36.26	453.667	57.778	68.014
74	36.75	519.889	57.667	66.984
75	37.25	570.444	57.556	67.071
76	37.75	500.889	58	66.905
77	38.24	478.889	56.667	67.567
78	38.74	399.333	58	66.76
79	39.24	525.556	57.778	67.532
80	39.73	498.778	57.333	69.511
81	40.23	490.889	56.222	67.368
82	40.73	560.333	58.778	67.092
83	41.22	583.444	55.889	67.404
84	41.72	520	59	67.78
85	42.22	517.889	56.222	65.513
86	42.71	482.556	58.556	66.973
87	43.21	573.222	56.222	66.191
88	43.71	591.889	56	66.806
89	44.2	600.889	55.222	66.224
90	44.7	494.556	57.667	67.756
91	45.2	554	56.778	67.348
