# Supplementary material for: Overexpression of the microtubule-binding protein CLIP-170 induces a +TIP network superstructure consistent with a biomolecular condensate
Source: PLoS One. 2021 Dec 10;16(12):e0260401. doi: 10.1371/journal.pone.0260401 (PMC8664194; doi:10.1371/journal.pone.0260401)
Supplement: S6 File — This.zip file contains the minimal data sets used to reach the numerical conclusions drawn in Fig 6 and S6 Fig in S5 File. (ZIP) [file pone.0260401.s006.zip › S6 File/supportingData_FRAP/256_2fs_01036.csv]

frame	time	drop	bg	other(cell)
1	0.5	1018.333	58.444	74.613
2	0.99	1201.111	58.889	75.297
3	1.49	1261.222	58.667	76.079
4	1.99	1106.444	58.444	75.459
5	2.48	1039.667	56.111	76.354
6	2.98	1064.556	58.222	76.978
7	3.48	943.667	60.778	78.446
8	3.97	1086.556	58.111	75.97
9	4.47	985.444	57.889	75.005
10	4.97	218.889	58.333	75.078
11	5.46	246.444	58.222	75.048
12	5.96	288.444	57.778	73.685
13	6.46	354.111	59	74.896
14	6.95	307.333	56.778	74.473
15	7.45	439.333	57.111	75.603
16	7.95	353	58.333	76.111
17	8.44	433	58.111	75.806
18	8.94	442.556	59.556	76.507
19	9.44	490.222	56.889	75.159
20	9.93	555.444	59.667	74.9
21	10.43	529.667	63.444	74.705
22	10.93	479.222	62	74.758
23	11.42	450.889	57.667	75.581
24	11.92	487.111	58.556	74.118
25	12.42	494.111	56.667	73.793
26	12.91	655.667	62.778	75.183
27	13.41	624.333	59.444	74.404
28	13.91	638.333	66.556	73.782
29	14.4	646.889	55.889	75.115
30	14.9	717.556	55.778	72.55
31	15.4	649	57.111	73.373
32	15.89	608.889	61	74.649
33	16.39	583.556	56.667	71.982
34	16.89	728.667	55.111	72.306
35	17.38	568.667	57.778	73.12
36	17.88	756.333	66.111	73.833
37	18.38	756.111	59	73.634
38	18.87	628.667	57	73.283
39	19.37	705.222	60.444	74.611
40	19.87	711.667	59.444	73.082
41	20.36	652.111	57.778	73.416
42	20.86	789.667	58.222	72.343
43	21.36	571	58.333	74.839
44	21.85	740.111	56.444	74.417
45	22.35	670	67.889	73.355
46	22.85	780.333	63.778	73.988
47	23.34	684.667	58.778	74.038
48	23.84	739.667	58.556	74.551
49	24.34	570.778	57.111	73.338
50	24.83	768.556	58.889	73.419
51	25.33	807.556	61.444	72.813
52	25.83	705.222	56.556	71.867
53	26.32	661.556	57.889	72.23
54	26.82	764.222	57.667	72.502
55	27.32	747.333	59	72.762
56	27.81	720.556	58.889	72.318
57	28.31	596.667	56.778	74.204
58	28.81	752.333	56.333	74.955
59	29.3	724.333	58.333	71.707
60	29.8	825.111	57.444	74.001
61	30.3	715.889	57.444	73.921
62	30.79	723.556	56.889	72.239
63	31.29	740	58	72.769
64	31.79	848.889	57.444	71.754
65	32.28	799.889	57.667	73.334
66	32.78	789.222	58.556	73.594
67	33.28	809.222	57.333	72.257
68	33.77	794.333	56.333	73.645
69	34.27	745.333	63.222	72.232
70	34.77	855	57.444	72.619
71	35.26	866.889	57.222	73.488
72	35.76	703.667	56.444	72.962
73	36.26	785.333	57.556	72.422
74	36.75	763.667	56.111	73.108
75	37.25	739.222	64.889	71.999
76	37.75	770.444	57.889	72.633
77	38.24	717.333	58.667	71.338
78	38.74	710.889	57.889	73.024
79	39.24	807.444	58.333	71.89
80	39.73	671.444	56.667	72.237
81	40.23	772.444	59.889	71.7
82	40.73	898.889	63.778	73.286
83	41.22	831.667	58.222	73.259
84	41.72	795.778	58.778	72.323
85	42.22	723.556	57	73.115
86	42.71	757.889	56.889	72.445
87	43.21	826.111	57.778	71.665
88	43.71	777.889	57	71.802
89	44.2	806.333	58.333	72.926
90	44.7	794	57.778	72.833
91	45.2	771.889	61.778	72.402
